# Supplementary material for: Perspectives of human verification via binary QRS template matching of single-lead and 12-lead electrocardiogram
Source: PLoS One. 2018 May 17;13(5):e0197240. doi: 10.1371/journal.pone.0197240 (PMC5957345; doi:10.1371/journal.pone.0197240)
Supplement: S1 File — (ZIP) [file pone.0197240.s001.zip › S1_File.csv]

ID1	ID2	ID_Type	DBTrain	AGE_1	AGE_2	SEX_1	SEX_2	HR_1	HR_2	tEQU_I	tEQU_II	tEQU_III	tEQU_aVR	tEQU_aVL	tEQU_aVF	tEQU_V1	tEQU_V2	tEQU_V3	tEQU_V4	tEQU_V5	tEQU_V6	aDIF_I	aDIF_II	aDIF_III	aDIF_aVR	aDIF_aVL	aDIF_aVF	aDIF_V1	aDIF_V2	aDIF_V3	aDIF_V4	aDIF_V5	aDIF_V6
2131056	2131056	1	1	67	69	2	2	98	100	100	98	92	100	32	96	95	94	80	91	96	89	0	0.4	2.1	0	38.6	0.8	0.9	1.4	7.5	2.5	0.7	2.1
2131056	2133983	0	1	67	66	2	2	98	84	50	28	41	35	59	35	62	28	22	27	32	37	16.4	29.4	34.8	26.1	23	31.1	12.4	34.5	33.4	36.2	28.6	21
2131056	2163990	0	0	67	67	2	2	98	61	61	56	66	50	54	61	38	49	27	32	38	56	13.9	16.7	18.9	18.3	25.9	17.2	22.5	18.2	28.4	31	27.1	15.6
2131056	2275172	0	0	67	51	2	2	98	73	79	71	53	71	54	63	43	54	33	47	45	62	5.5	11.5	27.3	6.7	28.8	16.2	21.1	29.9	29.6	18.6	18.8	12.2
2131056	PAT_00000035	0	0	67	56	2	1	98	57	61	37	55	55	53	44	39	39	41	41	46	52	9.2	24.1	35.7	15	28	27.7	25.4	38	28.2	18.5	15.4	12.3
2131056	PAT_00000052	0	0	67	56	2	1	98	77	50	48	53	35	23	63	69	63	52	59	59	63	19.3	19.1	24.4	21.7	48.2	18.7	11.1	16	24.5	23.4	17.7	11.8
2131056	PAT_00000078	0	0	67	44	2	1	98	78	33	49	51	42	26	57	43	27	56	71	84	46	26.8	21.1	27.6	23.6	35.1	21.9	23.6	39.3	24.4	13.7	3.9	19.5
2131056	PAT_00000146	0	0	67	71	2	1	98	68	42	34	43	47	40	39	58	75	67	76	60	62	23.9	28.9	34	25.7	31.1	30.2	20.1	11.1	11.1	11.9	14.7	12.7
2131056	PAT_00000148	0	0	67	34	2	1	98	67	56	36	53	42	56	44	55	48	48	54	46	47	12.1	23.3	29	18.3	27.6	24.7	18	29.7	25.1	17.8	14.6	14.6
2131056	PAT_00000246	0	0	67	45	2	1	98	55	43	30	43	34	50	33	40	36	62	71	56	57	19.2	27.2	34.2	23.9	29.9	29.7	19.6	31.4	23.9	23.4	18.3	13.8
2131056	PAT_00000386	0	0	67	83	2	2	98	90	55	33	45	38	52	38	50	45	22	22	32	65	13.4	27.2	33.2	24.9	29.4	29.1	22.3	27.4	45.6	37.4	27.5	8
2131056	PAT_00000416	0	0	67	71	2	1	98	77	45	38	32	51	64	34	36	33	33	50	63	66	26.2	20.1	27.1	17.9	25.8	20.9	24.5	37	43.2	19.9	9.3	7.9
2131056	PAT_00000510	0	0	67	46	2	2	98	53	51	45	44	40	59	44	55	47	26	40	42	48	13.9	19.2	28.8	17.6	25	22.7	17.9	28.5	37.5	27	21.4	17.4
2131056	PAT_00000513	0	0	67	49	2	1	98	85	33	37	54	33	41	48	63	45	39	36	35	36	34.6	18.8	16	24.3	28.3	14.4	12.3	27.8	26.9	23	22.9	24.3
2131056	PAT_00000612	0	0	67	40	2	1	98	56	41	51	63	38	25	53	55	40	20	58	48	45	21.3	18.4	20	21.4	48.6	18.7	24.1	36.2	43.5	15.7	14.8	17.1
2131056	PAT_00000702	0	0	67	55	2	2	98	67	52	30	38	36	61	34	32	26	22	23	32	39	13.1	27.3	37.7	23	26.2	30.6	34.9	39.1	42.9	34.9	25.9	18.8
2131056	PAT_00000784	0	0	67	28	2	2	98	69	31	28	47	31	21	33	54	38	31	34	39	54	28.7	27.4	24.6	27	46.5	26.4	16.1	37.4	52	40.3	24.6	14.1
2131056	PAT_00000841	0	0	67	30	2	2	98	79	31	40	69	39	35	46	33	23	23	34	38	49	27.7	18.9	10.7	21.1	38.5	17	28.2	48	44.6	29.5	19.7	14.9
2131056	PAT_00000883	0	0	67	70	2	2	98	75	44	30	53	36	61	35	32	25	21	34	29	35	21.1	30	32.9	26.8	22	31	63.7	47.1	56.1	34.1	37.4	24.8
2131056	PAT_00001055	0	0	67	82	2	2	98	64	46	56	59	58	41	54	55	39	37	45	60	56	15.8	17	26	13.8	32.2	20.3	22.9	37.7	34.2	19.9	14.5	15.2
2131056	PAT_00001071	0	0	67	23	2	2	98	59	33	37	36	36	67	47	43	42	29	29	32	36	38	23.7	22.9	28	22.3	18.5	21.8	27.3	44.1	33.1	30	25.7
2131056	PAT_00001379	0	0	67	45	2	1	98	86	42	43	61	43	30	55	34	29	24	24	39	48	26.3	22.8	20.5	24	39.4	20.4	39.9	40.9	36	30.8	22.1	17.8
2131056	PAT_00001548	0	0	67	78	2	1	98	73	46	30	32	33	56	33	37	40	23	25	31	41	19	28.1	35.3	26	30.5	29.8	24.8	26.2	41.2	33.8	25.2	18.3
2131056	PAT_00001584	0	0	67	38	2	1	98	67	39	29	35	35	52	33	70	60	57	40	49	49	26.1	30.3	37.3	27.4	33.3	32	12.5	20.9	23.9	32.1	26.6	23.4
2131056	PAT_00001634	0	0	67	76	2	2	98	84	35	36	43	33	39	42	36	46	23	34	37	47	28	25.5	26	26.8	35.4	24.5	36.5	30.7	40.8	40	32.5	26.9
2131056	PAT_00001855	0	0	67	66	2	1	98	54	47	30	47	54	58	36	34	40	19	36	47	53	16.6	24.7	36.5	13.7	29.7	28.6	25.6	26.7	40.3	23.2	20.2	13.7
2131056	PAT_00001942	0	0	67	38	2	2	98	81	38	39	58	38	63	47	45	35	23	38	31	38	27.8	22.3	16.1	24.4	36.6	19.7	21.9	39.2	50.6	26.1	26.5	22.3
2131056	PAT_00002012	0	0	67	41	2	1	98	92	55	39	43	38	50	41	44	57	52	59	39	52	16.5	23.6	29.1	23	29.8	25.4	26.5	16.9	20.7	16.3	21.4	14.7
2131056	PAT_00002167	0	0	67	50	2	1	98	65	37	46	76	40	24	65	75	66	58	70	47	56	25.2	18.8	11.7	21.4	43.4	14.2	7.1	19.8	18.5	8.9	17	13.7
2131056	PAT_00002316	0	0	67	19	2	1	98	99	62	55	37	73	54	41	51	48	45	39	57	55	13.2	12.9	30.4	7	29.9	21.2	16.4	20.6	25.9	20.2	14.3	13.3
2131056	PAT_00002399	0	0	67	78	2	1	98	89	46	30	29	31	45	30	33	32	25	49	55	58	16.9	28.1	32.9	26.2	31.9	29.7	27.7	33.2	34.7	21.5	17.2	13.7
2131056	PAT_00002446	0	0	67	50	2	2	98	63	45	39	41	43	40	42	60	46	35	47	54	47	18.5	19.4	24.2	17.4	34.3	20.6	13.2	26.5	33.9	22.4	15.8	15.8
2131056	PAT_00002460	0	0	67	45	2	2	98	77	66	66	45	82	39	59	48	55	63	61	71	71	13.5	9.2	20	4.7	33.6	11.9	19	20.5	15	14.4	9.8	10.3
2131056	PAT_00002622	0	0	67	32	2	1	98	75	63	63	36	76	46	49	71	58	47	58	56	69	12.4	9.7	26.5	5.5	43.7	16.5	11.5	22.8	23	12.9	13.6	7.6
2131056	PAT_00002646	0	0	67	78	2	2	98	80	37	33	38	35	42	40	39	19	21	25	33	40	34	26.3	22.8	28.2	37.3	22.5	25.7	35.5	46.6	33.4	24.3	21.7
2131056	PAT_00002704	0	0	67	22	2	1	98	73	43	30	41	35	40	31	42	37	26	26	30	37	22.9	27.8	33.8	25.1	36.4	30.1	22.9	38.3	48.2	34.7	29.7	25.8
2131056	PAT_00002831	0	0	67	19	2	1	98	79	52	39	54	46	47	49	62	52	52	68	47	47	17.2	27	32.8	24.4	26.5	28.1	13.8	24.7	30.5	19	16.4	16.9
2131056	PAT_00002948	0	0	67	57	2	2	98	80	32	37	34	36	47	34	54	36	24	23	33	35	27.3	27.2	31	26.5	41.3	28.8	17.2	35.4	40.2	36	26	23.9
2131056	PAT_00003030	0	0	67	75	2	1	98	85	60	41	43	37	63	42	66	55	39	50	57	60	11.8	21.8	27.5	21.1	25.7	24	10.1	20.3	20.4	14.1	14.5	11.4
2131056	PAT_00003058	0	0	67	30	2	1	98	70	34	33	50	32	37	39	58	44	35	40	47	43	31.2	23	16.8	26.4	35.9	20.7	18.4	30	45.1	25.8	20.1	18.3
2131056	PAT_00003190	0	0	67	51	2	1	98	75	46	32	39	44	24	32	26	58	63	65	42	40	29.5	26.3	27.6	25.9	37.1	26.8	35.1	24.3	16.5	12.2	22.2	24.6
2131056	PAT_00003333	0	0	67	65	2	2	98	82	38	50	66	49	34	57	60	37	25	28	42	52	33.2	20.6	13.1	24.2	36.6	17.1	11.5	28.8	38.8	29.9	23.3	18.5
2131056	PAT_00003373	0	0	67	82	2	2	98	76	58	33	43	42	54	37	58	54	34	36	49	46	12.3	24.3	29.1	18.9	27	25.9	14.7	22.9	28	23.2	17.1	19
2131056	PAT_00003762	0	0	67	67	2	2	98	70	48	59	39	67	49	48	52	55	53	53	74	61	17.9	12.5	28.7	9.1	37.4	19.8	19.5	18.9	22.6	16	6.9	9
2131056	PAT_00003835	0	0	67	52	2	1	98	86	33	40	55	36	35	40	61	48	36	39	48	51	29.5	21.9	16.4	25	45	21.1	14.7	27	32.5	22.7	18.7	15
2131056	PAT_00004156	0	0	67	78	2	2	98	55	45	46	57	49	47	50	34	29	30	32	45	79	15.8	22.4	34.8	16.5	30	26.4	30.2	49.7	48.8	34.3	22.2	4.7
2131056	PAT_00004241	0	0	67	80	2	1	98	69	36	38	55	41	28	47	33	32	39	66	62	71	22	22.2	21	21.6	43	20.8	27.9	33.1	27.2	10	13	8.1
2131056	PAT_00004621	0	0	67	60	2	1	98	80	56	38	36	49	43	37	61	48	48	53	69	64	13.4	21.1	27.4	15.9	33.1	23.5	16.3	29.8	30.5	24.4	12.5	8.7
2131056	PAT_00004638	0	0	67	70	2	2	98	63	59	39	61	35	39	46	50	38	50	53	60	61	14.5	22	26.3	21.2	31.4	23.4	20.2	32.4	24.8	21.2	10.6	10.7
2131056	PAT_00004658	0	0	67	50	2	2	98	89	59	33	47	38	61	36	37	33	25	21	30	35	12.9	26.4	32.9	22.3	24.8	28.7	23.1	44.2	38.3	34.1	28.3	25
2131056	PAT_00004717	0	0	67	78	2	1	98	80	50	42	45	44	47	42	31	35	27	60	47	49	18.7	26.6	35	24.4	29.7	29.3	45.4	39.7	34.7	15	21.6	21.1
2131056	PAT_00004780	0	0	67	61	2	1	98	69	63	41	37	58	51	37	42	46	56	68	61	61	9.4	20.3	32.6	11.9	28.6	25	24.8	25.8	21.2	10.3	13.5	10.9
2131056	PAT_00004866	0	0	67	83	2	2	98	82	47	34	47	41	23	53	22	38	39	45	58	58	21.2	24.8	34.6	20.1	46.4	25.3	30.3	30.1	25.4	20.7	15.9	14.7
2131056	PAT_00005091	0	0	67	65	2	1	98	84	52	52	57	48	37	57	52	50	34	47	49	62	22.9	22.8	23.9	23	30.5	22.8	15.8	16.1	25.9	17.5	16.9	12.8
2131056	PAT_00005118	0	0	67	45	2	2	98	63	33	57	75	46	29	65	37	32	22	22	45	55	26.7	12.2	6.3	18	39.6	9.9	25.6	43.3	63.9	45.2	20.4	12.8
2131056	PAT_00005257	0	0	67	38	2	1	98	68	66	38	58	49	39	48	44	37	25	41	42	57	11.2	20.9	24.5	14.9	37	21.6	25.2	36	54.6	24.8	17.4	13.2
2131056	PAT_00005656	0	0	67	57	2	2	98	67	36	49	57	53	35	52	54	37	40	50	51	66	19.1	21	33.6	15.7	33.7	24.7	15.2	29.1	27	20.2	19	9.7
2131056	PAT_00005684	0	0	67	62	2	2	98	80	56	50	70	50	46	62	39	33	23	51	41	53	16.5	19.1	17.3	19	24	16.8	24.3	31.9	36.1	16.6	20.2	14.9
2131056	PAT_00005931	0	0	67	54	2	2	98	63	34	49	60	38	27	56	44	28	34	46	33	39	23	18.3	17.2	21.9	38.3	17.3	21.5	45.7	39.3	20.1	23.3	21.1
2131056	PAT_00006017	0	0	67	34	2	1	98	60	36	38	62	39	57	47	76	58	45	56	38	37	24.4	26.3	26.2	25.4	25.3	25.2	5.9	20.9	29.2	25.6	24.8	23.7
2131056	PAT_00006070	0	0	67	50	2	2	98	92	44	40	34	43	46	40	41	62	34	30	35	42	29.6	25.6	31.3	25.7	36.7	26.5	20.9	16.8	24.7	32.7	30.2	25.9
2131056	PAT_00006073	0	0	67	68	2	1	98	69	33	37	64	37	50	44	31	50	36	50	33	37	27	27.2	25.8	27.1	29.2	27.1	27.4	27.6	28.3	16.3	24.2	22.4
2131056	PAT_00006106	0	0	67	69	2	2	98	52	32	36	38	37	61	38	40	44	37	39	45	51	29.3	22.7	20.9	23.8	30.5	21.3	34.9	20.4	28.8	25.9	19.1	15.7
2131056	PAT_00006134	0	0	67	57	2	1	98	73	54	35	51	48	58	36	55	49	37	46	36	38	13.7	25	37.8	16	28.9	30.3	15	26.2	25	21.5	23.8	24.3
2131056	PAT_00006462	0	0	67	43	2	1	98	71	65	43	51	51	64	46	69	58	31	51	62	62	9.8	18.9	24.6	13.2	20	20.7	15.7	26.1	40.8	20	10.2	10.5
2131056	PAT_00006471	0	0	67	59	2	2	98	74	41	39	59	38	31	54	32	28	27	26	39	42	18.9	23.2	24.1	23.4	33.7	22.1	25.8	34.7	31.7	30.3	21.9	21.6
2131056	PAT_00006873	0	0	67	59	2	1	98	68	32	31	43	30	50	39	53	46	35	27	32	35	34.8	29.2	24.1	31.3	32.3	26.8	26	23.1	28.7	30.1	28.1	29.3
2131056	PAT_00007101	0	0	67	72	2	1	98	72	48	39	52	46	52	42	59	72	56	61	53	50	16	25.9	39.5	18.2	26.9	30.2	18.3	14	22.6	19	16.8	17.2
2131056	PAT_00007132	0	0	67	38	2	1	98	66	37	33	36	33	47	32	77	64	49	57	66	65	32	23.7	29.4	24.7	29.9	26.4	10	21.6	25.5	21.6	15.1	9.8
2131056	PAT_00007163	0	0	67	37	2	2	98	88	43	43	39	47	42	44	44	32	28	33	35	50	21.6	21.4	27.2	20.6	34	22.6	28	38.6	50.8	30.7	22.2	13.6
2131056	PAT_00007288	0	0	67	53	2	2	98	91	43	39	50	40	49	47	48	51	31	51	63	51	19.1	20.6	23.5	20.7	32.2	20.1	19.4	23.3	29.3	19.2	11.2	14.3
2131056	PAT_00007459	0	0	67	35	2	2	98	64	36	81	85	59	42	91	47	34	23	25	47	67	23.3	3.8	3.6	8.9	33.4	2	21.2	36.4	39.5	28.9	16.5	8.7
2131056	PAT_00007729	0	0	67	53	2	1	98	97	61	34	44	45	64	36	46	44	31	41	45	63	10	27.2	36.2	20.4	28.5	30.6	26	25.5	40.6	27.5	22	12.3
2131056	PAT_00007752	0	0	67	63	2	1	98	74	69	37	51	45	60	42	37	33	27	31	51	53	10.2	26	34.9	20.8	25.8	29.3	27.8	32.7	39.9	27.2	14.6	12.4
2131056	PAT_00007907	0	0	67	86	2	2	98	59	37	29	37	32	57	34	53	28	37	47	63	62	20.5	25.9	28.3	23.9	23.9	26.5	18	38.5	30.1	16.4	10.4	10.7
2131056	PAT_00007934	0	0	67	73	2	2	98	82	57	42	39	53	56	38	34	29	35	56	61	60	11.5	20.5	29.5	15.2	31.3	24.6	24.7	43.4	37.5	17.2	12	11
2131056	PAT_00007961	0	0	67	83	2	2	98	63	45	54	49	48	51	54	51	40	58	39	43	46	17.6	17.9	21.4	17.2	29.4	18.4	24.8	23.7	23	38	27.2	19.9
2131056	PAT_00007977	0	0	67	42	2	1	98	57	63	29	41	40	62	35	55	37	29	41	49	60	10.2	25.1	32.7	19	25.9	27.5	23.3	36.1	47.5	24.5	15.6	11.5
2131056	PAT_00008047	0	0	67	54	2	2	98	95	33	41	51	38	40	45	52	30	39	39	33	37	29	26.4	24.4	27.4	35.4	25.4	18.9	35.1	30.5	27.4	30	26.9
2131056	PAT_00008106	0	0	67	44	2	1	98	61	41	46	80	48	36	64	68	52	25	39	45	37	19.9	13	6.4	14.4	41.3	11.1	15.1	23.6	35	20.8	17.7	22.2
2131056	PAT_00008183	0	0	67	28	2	2	98	91	29	49	75	38	38	58	60	31	20	31	39	57	36	20	6.8	25.4	41	15.4	17.5	44.8	56.3	40.7	26.3	13.3
2131056	PAT_00008241	0	0	67	45	2	2	98	50	61	69	56	68	41	68	42	43	61	66	55	60	11.7	8.2	15.2	8.4	33.3	9	25.5	27	21	14.4	15.8	12.3
2131056	PAT_00008291	0	0	67	75	2	2	98	91	30	36	54	38	33	39	55	19	24	35	32	36	27.5	23.4	17.7	24.3	34.1	22.6	17.5	46.2	43.5	30.1	26.9	23.5
2131056	PAT_00008294	0	0	67	43	2	1	98	66	68	51	39	49	45	37	52	52	59	73	52	67	8.9	15.3	29.2	13.7	37.6	22.8	17.8	19	16.6	16.4	14.8	8.3
2131056	PAT_00008433	0	0	67	49	2	1	98	77	34	36	62	38	58	48	57	35	27	50	33	40	33.7	24.9	10.4	27	26.4	19.5	18.2	34	32.2	19.2	29.1	26.8
2131056	PAT_00008476	0	0	67	86	2	2	98	72	29	35	43	35	39	38	51	46	23	51	54	56	26.2	25.9	25.4	25.5	26.3	26.1	23.6	32.7	43.8	26.7	13.5	12.9
2131056	PAT_00008501	0	0	67	54	2	1	98	65	81	51	32	67	25	39	51	62	91	78	76	79	9.5	17.9	32.5	11.3	43.4	23.8	18.3	14.2	4.9	13.3	13.8	10.6
2131056	PAT_00008514	0	0	67	45	2	1	98	59	64	48	48	51	53	50	51	56	45	40	41	48	11	23.5	39.1	19	28.9	28.4	26	23.4	20.8	24.2	25.3	22.9
2131056	PAT_00008532	0	0	67	34	2	1	98	62	59	61	54	54	33	69	39	34	49	51	63	55	12.3	15.4	28.8	13.6	39.8	17.7	26	37.1	19	14.7	10.9	13.5
2131056	PAT_00008683	0	0	67	52	2	1	98	80	33	40	51	38	41	41	44	67	42	63	71	73	31.6	22.6	19.7	24.9	37.8	21.6	29.8	12.4	24.2	22.1	15.9	8
2131056	PAT_00008955	0	0	67	43	2	2	98	78	37	38	48	38	55	41	41	37	37	24	30	34	22	24.9	26.1	24.2	24.1	25.9	33.1	31.4	29.1	34.3	30.6	25.8
2131056	PAT_00009160	0	0	67	24	2	2	98	88	66	70	58	70	40	71	43	33	30	40	60	69	10.3	7.7	11.7	7.9	35.2	7.3	23.7	35	32.4	22.1	12.3	8.1
2131056	PAT_00009439	0	0	67	63	2	1	98	71	38	38	57	36	35	42	63	61	29	43	34	37	22	22.1	21.4	22.8	33	23.4	14	13.4	29.1	20	25.7	25.5
2131056	PAT_00009454	0	0	67	93	2	2	98	91	43	30	43	35	54	35	61	39	21	24	30	38	19.4	30.5	36.4	27.4	26.1	32.2	14.3	32.4	54.3	39.8	26.4	20.5
2131056	PAT_00009486	0	0	67	41	2	1	98	60	41	52	49	52	54	48	44	35	49	82	78	67	24.5	18.9	24.8	19.5	31.1	21.5	24.1	28.3	19.8	7.2	4.6	9.9
2131056	PAT_00009546	0	0	67	43	2	1	98	85	38	33	31	45	45	32	51	78	53	55	54	57	26.8	27.6	34.1	24.5	35.2	29.7	17.7	7.1	14.1	14	17.9	17.3
2131056	PAT_00009984	0	0	67	39	2	2	98	73	30	35	63	35	38	46	30	45	53	36	45	41	29.3	25.9	21.9	26.8	30.1	23.5	24	24.7	19	24.6	17.8	20.6
2131056	PAT_00010120	0	0	67	29	2	2	98	67	30	42	74	39	24	59	39	45	29	37	37	43	29.8	17.9	8.4	22.2	40.5	11.7	25.3	25	33.4	25.5	22.8	18.4
2131056	PAT_00010297	0	0	67	48	2	1	98	70	59	40	46	41	44	40	39	41	47	61	71	78	15.7	22.3	25.1	21.5	30.3	23.7	29.4	22.5	21.5	13.3	10.2	5.6
2131056	PAT_00010651	0	0	67	35	2	1	98	92	53	35	66	48	56	46	41	47	34	44	57	49	14.9	25.6	32.9	15.6	22.6	30.4	19.4	20.4	25.8	19.5	15.1	14.4
2131056	PAT_00010741	0	0	67	73	2	2	98	72	37	32	34	32	55	33	49	39	22	29	29	32	24	30.8	39	29.3	31.5	33.1	28.3	32	35.4	36.2	33.5	29.8
2131056	PAT_00011195	0	0	67	50	2	2	98	78	52	54	55	61	44	53	39	39	42	52	59	64	13	15.3	23	10.5	28.5	18	24.8	38.1	27.1	16.7	14.3	9.7
2131056	PAT_00011281	0	0	67	92	2	2	98	62	31	30	37	33	53	34	36	27	34	23	30	35	31.1	28.3	29.8	28.2	35.2	28	21.1	35.2	33.8	36.1	32	26.8
2131056	PAT_00011350	0	0	67	40	2	2	98	89	53	34	46	41	54	36	46	44	36	32	30	40	15.1	25.2	31.9	20.7	24.4	27.4	15.5	32.3	32	30.6	27.5	21.2
2131056	PAT_00011400	0	0	67	34	2	2	98	72	46	37	45	39	60	39	41	36	39	30	37	37	18	24.7	27.3	23.2	26.8	26.1	22.5	31.2	25.3	27.4	21.4	22.6
2131056	PAT_00011458	0	0	67	50	2	1	98	61	49	49	68	62	51	58	44	43	43	57	52	65	14.8	18.7	31.9	10.5	27.3	22.4	22.7	22.6	30.7	14.9	14.3	9.4
2131056	PAT_00011487	0	0	67	60	2	2	98	62	53	73	64	70	56	65	36	30	14	43	53	45	13.4	6.9	12.3	7.3	25.6	8	28	36.5	42.8	21.7	15.4	16.4
2131056	PAT_00011505	0	0	67	73	2	1	98	59	36	37	43	38	41	43	40	26	38	57	36	52	26.7	24.4	26.4	24.6	38.3	24	22.2	37.9	26.8	17.5	21	15.2
2131056	PAT_00011557	0	0	67	47	2	1	98	89	65	36	45	61	45	42	31	68	37	49	60	58	12.1	20.9	29	13.8	33.3	23.1	37.7	25.7	31	13.8	10.9	12.3
2131056	PAT_00011652	0	0	67	40	2	1	98	85	60	64	50	65	37	60	46	31	50	60	63	59	8.9	11.6	21.2	9.2	31.9	14.1	28.5	39.8	24.6	15	9.6	9.6
2131056	PAT_00011774	0	0	67	56	2	1	98	69	71	45	47	55	42	45	48	64	51	76	82	82	8.7	22.2	37	14.3	31.3	27.6	20.5	14.1	17.1	7.8	4.9	4.7
2131056	PAT_00011811	0	0	67	65	2	1	98	74	31	48	55	45	29	53	35	42	28	39	30	42	28.8	26.5	27.6	26.9	41	25.2	31.8	32.3	31.5	25.7	27.2	22.6
2131056	PAT_00011827	0	0	67	64	2	2	98	69	49	51	62	50	43	60	44	62	45	66	49	54	12.2	18.5	19.8	17.6	27.1	17.3	32.3	24.5	21.4	13.8	21.3	16.7
2131056	PAT_00012055	0	0	67	62	2	2	98	64	31	41	67	36	50	52	76	45	54	40	46	43	34.1	23.7	11.8	27	25	20.4	6.5	23.9	18.7	19.2	16.6	22.2
2131056	PAT_00012197	0	0	67	69	2	1	98	61	39	39	44	34	45	39	75	55	38	48	56	65	25.2	25.3	25.8	25.7	29	25.6	8.4	23.8	31.7	26.6	18.5	11.4
2131056	PAT_00012266	0	0	67	53	2	2	98	67	34	36	51	32	34	53	39	30	25	41	46	60	30.7	20.2	14	24.8	38.7	15.2	26.7	37.5	42.2	23.3	17.3	11.1
2131056	PAT_00012546	0	0	67	69	2	1	98	67	58	44	44	50	53	42	54	41	50	52	70	74	13.5	20.6	28.5	16.2	37.1	23.6	17.1	25.2	19.8	17.4	9.9	6.4
2131056	PAT_00012577	0	0	67	66	2	1	98	75	32	47	49	43	34	50	53	55	50	59	51	51	27.6	20.3	20.9	21	44.9	19.4	15.6	16.6	21.6	14.6	14.5	13.5
2131056	PAT_00012621	0	0	67	67	2	2	98	57	37	36	61	37	44	48	37	46	51	47	32	40	22.6	22.6	20.3	23	29.2	21.3	20.7	21.3	21.2	24.6	26.5	21.1
2131056	PAT_00012645	0	0	67	56	2	2	98	70	29	38	63	32	42	55	49	28	25	40	33	36	34.5	21.4	10.4	26.4	37	14.2	18.2	35.7	32.6	22.2	23.8	26.2
2131056	PAT_00012646	0	0	67	45	2	2	98	58	35	36	37	37	57	45	51	40	36	41	47	59	29.4	20.4	23.2	22.5	30.5	18.5	18.5	32.5	31	22.2	18.5	11.9
2131056	PAT_00012687	0	0	67	68	2	1	98	59	60	39	55	36	55	45	47	43	38	45	32	34	12.2	24.3	30.2	22.6	28.1	26.3	23	32.4	31.6	22.3	26.6	23.6
2131056	PAT_00012854	0	0	67	45	2	1	98	57	72	20	31	30	57	21	78	59	63	54	63	61	8.7	30.6	41.7	24.1	26.6	35.5	6.1	22.4	26.5	28.9	19.1	12.7
2131056	PAT_00012902	0	0	67	68	2	1	98	70	37	38	49	43	48	42	56	57	65	67	52	38	24.3	23.9	25.2	22.8	31.5	24.1	21.5	22.6	19.8	17.5	18.3	22.3
2131056	PAT_00012984	0	0	67	55	2	1	98	53	47	44	51	49	21	48	46	33	28	49	43	47	28.3	23.5	20.9	24.7	41.7	22	29	31.7	37.1	18.7	22.9	22.8
2131056	PAT_00013023	0	0	67	73	2	2	98	76	35	33	48	34	48	41	49	38	27	36	48	44	23.3	30.9	35.6	28.4	27.9	31.7	15.4	36.5	54.8	41.7	24.5	22.5
2131056	PAT_00013074	0	0	67	43	2	2	98	62	35	44	63	41	37	52	55	37	39	47	40	41	25.8	21.7	18.9	23.3	28	20.2	13.2	29.2	31	23.6	20.7	21.1
2131056	PAT_00013464	0	0	67	67	2	1	98	54	47	40	63	51	37	51	38	57	49	44	45	53	15.5	20.5	28.3	15.1	31.3	22.2	22.5	24	25.1	24.2	20.3	14.7
2131056	PAT_00013487	0	0	67	73	2	1	98	74	45	49	44	48	50	49	41	44	48	37	44	51	21.3	16.9	24.1	16.7	32.9	18.6	22.5	26.1	31.6	24.7	18.2	13.6
2131056	PAT_00013549	0	0	67	56	2	1	98	81	37	67	63	61	39	72	37	27	28	35	48	83	23.5	9.7	9.6	11.3	42.9	8.4	28.2	48.3	45.8	31	19.5	3.3
2131056	PAT_00013714	0	0	67	54	2	2	98	91	37	44	64	43	31	50	30	31	26	60	45	46	26.4	18.8	10.2	22.3	42.6	16.1	34	36.3	28.7	14.7	18.1	18.5
2131056	PAT_00013768	0	0	67	53	2	1	98	59	48	51	53	48	38	50	47	37	52	60	59	62	18.8	17.8	20.3	16.7	38.7	19.1	16.6	29.9	25.3	13	13.8	10.6
2131056	PAT_00013854	0	0	67	25	2	1	98	66	66	33	26	54	14	31	42	52	62	50	42	49	10	27.9	40.2	21.4	48.2	32.3	33.6	18.7	12.9	20.8	26.3	25.4
2131056	PAT_00014104	0	0	67	69	2	2	98	64	57	28	30	35	53	31	89	77	24	46	35	48	14.5	29	36.3	25	24.5	31.3	2.3	11.5	28.8	22.9	25	18.2
2131056	PAT_00014148	0	0	67	43	2	2	98	80	50	36	51	38	42	43	67	58	48	46	43	37	18	21.6	20.8	21.6	29.9	20.4	12.1	21.2	23.6	16.3	18.8	21.5
2131056	PAT_00014387	0	0	67	61	2	1	98	54	67	40	51	46	53	40	50	70	56	72	45	50	11.2	25.7	31.1	23.3	27.8	28.1	14.7	10.8	14.7	9.5	20.3	19.6
2131056	PAT_00014393	0	0	67	56	2	2	98	67	55	52	57	68	45	50	41	38	42	58	61	46	14.6	12.7	20.2	7.9	28.8	16.3	22.7	33.3	28.3	10.8	10.3	18.6
2131056	PAT_00014461	0	0	67	72	2	2	98	79	34	35	50	37	31	47	46	43	28	43	31	43	31.8	27.4	22.5	28.7	43.3	25.4	14.7	24.3	31.6	28	28.4	24.7
2131056	PAT_00014525	0	0	67	65	2	1	98	96	32	36	40	36	27	37	62	43	43	45	52	53	28.7	25.7	24.2	26.2	41	24.9	13.2	31.3	32.4	30	22.6	15.9
2131056	PAT_00014662	0	0	67	56	2	1	98	68	53	29	41	32	64	34	82	69	68	64	30	33	12.2	28.4	36	24.3	24.3	30.9	5.2	16.7	16.5	17.5	23.5	21.1
2131056	PAT_00014709	0	0	67	58	2	1	98	64	32	40	81	38	42	54	55	31	35	24	39	37	30.6	19.7	4.3	22.9	34.6	13.3	16.2	41.1	41.8	33.7	20.7	23.8
2131056	PAT_00014982	0	0	67	48	2	1	98	77	47	41	40	43	39	43	30	50	57	85	54	55	24.2	27.1	32.5	26.6	37.2	28.5	29.7	20.5	15.1	4.3	16	16.2
2131056	PAT_00015010	0	0	67	62	2	1	98	97	31	36	37	36	54	39	34	35	35	26	36	44	34.1	28.9	36.4	29.4	39.5	29.7	28.5	27	30.5	36.2	31.7	25.9
2131056	PAT_00015616	0	0	67	49	2	2	98	64	60	31	35	34	62	33	58	45	40	37	30	35	11.6	29	38.7	25.3	23.4	32.3	16.9	24.1	26.7	25.7	27.8	25.8
2131056	PAT_00015674	0	0	67	63	2	2	98	58	40	76	74	57	31	88	66	43	36	50	59	54	15.9	5.4	8.5	9.7	32.6	2.4	13.8	26.9	27.7	16.6	9.8	13.5
2131056	PAT_00015835	0	0	67	61	2	2	98	78	63	42	47	51	56	43	43	54	51	43	42	83	13	25	38.8	20.7	28.3	30	24.3	19.4	19.9	20.2	17.6	3.3
2131056	PAT_00016111	0	0	67	82	2	2	98	78	42	33	44	37	49	40	41	41	44	49	32	38	22.7	27.8	28.7	26.6	29.1	27.7	24.1	26	23.7	19.3	27.6	24.8
2131056	PAT_00016508	0	0	67	62	2	1	98	82	79	38	43	43	50	40	46	57	46	54	51	38	5.5	26.5	41.7	20.3	32.1	31.7	22.4	18.5	22.4	17.1	14.7	20.2
2131056	PAT_00016559	0	0	67	48	2	1	98	60	29	45	59	41	32	55	53	32	30	47	36	52	27.4	21.6	20.6	23.2	36.5	20.6	23	36.7	33.8	17	20.3	12.9
2131056	PAT_00016572	0	0	67	54	2	1	98	59	52	35	50	49	53	41	49	32	24	37	44	57	13	22	31.6	14.3	31	25.2	20.8	40.7	46.3	31	18.1	10.8
2131056	PAT_00017156	0	0	67	64	2	1	98	60	52	55	58	66	46	55	41	41	66	60	71	70	12.2	14.8	22.2	9.7	31.4	17.5	21.7	27.4	17.2	14.3	9.3	5.7
2131056	PAT_00017609	0	0	67	58	2	1	98	75	67	41	49	40	53	43	69	55	35	61	78	80	8.9	22	30.5	18.7	26.4	25.2	7.8	19.6	20.7	10.5	5	6.4
2131056	PAT_00017979	0	0	67	46	2	1	98	94	97	56	44	68	53	49	30	48	73	79	84	79	0.6	19	31.4	12.4	27.1	23.8	34.2	22.7	10.2	9.8	5.4	8
2131056	PAT_00018420	0	0	67	71	2	1	98	89	52	33	36	40	51	35	55	34	23	32	53	69	13.2	26.7	33.4	22.9	30.1	28.9	15.6	24	39.8	28	13.9	7.4
2131056	PAT_00018656	0	0	67	78	2	1	98	53	50	46	52	53	52	52	65	69	65	61	56	54	22.3	21.7	23.2	21.7	26.3	21.8	13	13.5	18.5	25.1	25.5	21.5
2131056	PAT_00018721	0	0	67	51	2	1	98	63	37	38	56	38	25	45	31	25	21	28	30	42	25	22.8	18.5	23.2	46.2	20.9	62.6	48.9	52.7	28.5	32.8	21.2
2131056	PAT_00018993	0	0	67	55	2	1	98	79	54	35	57	36	56	44	54	44	31	34	56	44	13.6	26.5	32.5	23.5	28.5	28.1	15.2	32.6	33.4	21.9	13.5	17.3
2131056	PAT_00019010	0	0	67	77	2	2	98	75	60	44	37	54	55	36	44	31	23	24	28	65	10.5	20.9	34.9	13.7	26.1	26.7	26.1	45.2	57.6	36.2	23.9	9.5
2131056	PAT_00023190	0	0	67	82	2	1	98	65	50	31	36	34	48	35	67	40	49	38	46	43	17.4	22.6	25.1	21.3	39.7	23.3	11	30.4	23.7	21.8	20.4	18.1
2131056	PAT_00024009	0	0	67	51	2	2	98	64	32	34	58	35	48	45	47	46	18	36	34	33	26.4	21.2	16.2	24.1	28.3	18.7	19.7	35.8	43.9	22.5	21	23.5
2131056	PAT_00024093	0	0	67	59	2	2	98	77	51	50	50	46	42	53	43	28	25	31	44	74	21.8	16	19	18.9	41.5	16.1	35	27.6	32.2	24.8	17.5	6.7
2131056	PAT_00024195	0	0	67	44	2	1	98	56	48	50	36	49	46	53	51	58	40	56	58	57	21.1	18.3	24.5	18.9	32.6	18.9	17.2	20.4	25.8	18.9	14.8	12.2
2131056	PAT_00024520	0	0	67	67	2	1	98	59	64	32	29	35	36	32	47	40	36	47	51	40	21.1	26.9	37.6	24.8	45.7	29.6	17.7	28.4	37.3	25.4	19.6	21
2131056	PAT_00025213	0	0	67	82	2	2	98	65	53	35	50	34	55	39	43	49	22	20	30	34	16	29.4	36	27	27.2	31.6	31.4	27.2	44.2	41.6	33.5	29.2
2131056	PAT_00025261	0	0	67	51	2	1	98	84	41	42	58	33	42	48	61	36	40	62	49	52	17.5	25.8	37.3	23.3	29.5	29.1	12.2	29.8	24.8	16.1	19.7	17.3
2131056	PAT_00025350	0	0	67	74	2	2	98	76	46	53	64	46	29	73	53	36	31	37	40	52	20.9	18.4	18.6	20.1	46.7	13.2	20.3	35.1	31	25.9	25.8	20.5
2131056	PAT_00025685	0	0	67	41	2	1	98	63	47	47	63	41	28	54	48	57	56	55	44	43	17.3	22.6	25.3	21.6	39.6	23.4	16.1	16.6	17.6	17.4	22.2	21.1
2131056	PAT_00026073	0	0	67	60	2	1	98	54	62	46	38	59	53	36	35	23	23	41	57	59	8.6	16.8	28.2	11.6	35.6	22.8	55.5	54.8	52	19.3	12.1	11.4
2131056	PAT_00026743	0	0	67		2	1	98	68	39	39	38	39	40	40	42	38	31	28	33	50	33	27	30.6	28.2	38.2	27.2	28.8	30.5	30.4	34.7	29.7	24.4
2131056	PAT_00026750	0	0	67	75	2	2	98	75	29	53	55	49	38	61	42	19	23	51	55	55	26	15.5	21.1	16.2	33.1	15	27.7	56.4	47.3	21.3	16.3	15.6
2131056	PAT_00026777	0	0	67	62	2	2	98	62	33	52	57	37	47	57	49	54	29	39	36	61	32.2	14.1	13.7	21.8	27	12.5	24.5	22	32.8	23.9	21.3	10.4
2131056	PAT_00027339	0	0	67	52	2	1	98	61	46	61	43	67	45	46	53	42	27	37	69	68	20.4	11.3	20.7	8.9	35	14.8	24.8	35.8	54.8	36.5	9.9	8.9
2131056	PAT_00027356	0	0	67	57	2	2	98	87	58	50	47	52	46	46	66	48	40	56	42	48	12.8	17.6	22.5	16.5	36.4	20.1	11.4	28.9	31.6	24.1	25.4	19.5
2131056	PAT_00027600	0	0	67	48	2	1	98	73	48	59	55	61	61	53	38	45	42	46	70	66	15.6	14.3	20.1	12.1	21.5	16.8	23.8	28.4	30.7	22.5	8.7	9.1
2131056	PAT_00027791	0	0	67	42	2	2	98	65	63	67	63	66	43	68	37	31	31	48	66	45	8.7	8.7	12.3	8.2	30.4	9.1	28.8	43.8	46	20.1	8.9	15.6
2131056	PAT_00027952	0	0	67	69	2	2	98	81	51	59	59	55	32	60	42	37	26	39	51	65	15.9	12.5	13.6	13.4	36.2	12.7	25.2	38.3	43.1	28.9	15.9	9.1
2131056	PAT_00028077	0	0	67	43	2	1	98	99	62	52	41	57	47	44	52	55	58	69	62	56	10	17.3	30.2	13.1	30.8	23.2	18.3	19.7	15.8	8.1	12	13.8
2131056	PAT_00028593	0	0	67	57	2	1	98	59	33	28	48	32	37	32	43	40	34	40	30	35	32.4	26.5	19.6	27.5	28.2	24.5	24	28	28.2	21.3	25.9	23.3
2131056	PAT_00028758	0	0	67	74	2	1	98	87	45	36	50	37	59	37	50	43	33	34	31	37	18.2	26.9	29.3	25.7	21.9	27.9	25.8	35.2	31.8	28.1	30.7	27.9
2131056	PAT_00029122	0	0	67	38	2	1	98	63	47	32	35	35	38	32	61	55	47	66	52	60	15.9	23.9	28.3	21.7	37.3	25.5	13.8	18.3	21.5	13.3	17.6	10.8
2131056	PAT_00029400	0	0	67	59	2	1	98	66	63	56	45	57	51	53	43	64	31	31	53	53	8	15.8	26.7	12.7	29	19.3	22.5	13.7	30.6	24.3	16.7	15.1
2131056	PAT_00029465	0	0	67	75	2	1	98	71	56	45	59	47	57	51	57	31	36	55	55	37	14.5	24.7	36	19	26.8	27	14.1	30.8	29.1	15.9	13.3	24
2131056	PAT_00030024	0	0	67	68	2	2	98	78	56	35	35	38	46	36	44	44	30	33	30	37	14.6	24.3	31.9	21.5	31.4	26.4	21.4	25.4	38	31.6	28.7	24.2
2131056	PAT_00030680	0	0	67	78	2	2	98	55	65	48	51	52	46	45	44	44	30	50	54	57	10.4	18.7	27.5	14.9	27.2	22.3	24.8	28.8	33.1	17.9	14.8	12.5
2131056	PAT_00030731	0	0	67	53	2	1	98	68	61	64	42	63	56	63	49	40	37	50	70	69	16.1	10	19	9.4	31.3	10.4	22.6	26.5	25	15.6	6.9	7.7
2131056	PAT_00032513	0	0	67	39	2	2	98	57	47	38	41	39	27	41	30	35	31	39	49	66	24.8	21.5	21.2	22.6	36.4	20.8	30.8	37.6	41.6	21.7	14.1	8.3
2131056	PAT_00032553	0	0	67	62	2	1	98	89	31	54	81	38	54	65	31	20	22	56	44	75	29.4	13.4	5.9	22.6	27.8	9.5	28.2	45.2	42.2	18.4	17.2	6.1
2131056	PAT_00033346	0	0	67	39	2	1	98	81	56	36	32	39	46	35	37	57	36	43	43	68	14.6	23.7	34.8	21.6	39.5	27.3	21.5	16.1	28	20.6	18.9	7.2
2131056	PAT_00035074	0	0	67	58	2	1	98	65	50	62	61	60	43	69	44	43	50	67	64	91	13.1	14.1	21.2	11.3	30.5	15.5	23.6	24.9	25.4	19.8	15.4	2
2131056	PAT_00035366	0	0	67	55	2	1	98	66	54	74	55	73	41	65	43	47	48	75	79	75	19.9	8.1	19.7	6.9	35.8	11.2	21.1	30.5	26.6	13.9	13.2	11.2
2131056	PAT_00035407	0	0	67	76	2	1	98	69	51	38	52	35	55	45	74	51	37	43	42	45	15.2	28.1	36.3	25.3	24	30.1	8.7	22.5	27.1	23.2	21.1	17.1
2131056	PAT_00035474	0	0	67	65	2	2	98	74	59	36	60	36	41	43	33	26	16	26	33	64	12	25.9	30.1	23.5	28.5	27.1	26.8	33.5	38.6	38.5	30	9.7
2131056	PAT_00036640	0	0	67	63	2	1	98	61	37	37	59	41	35	49	49	32	25	56	93	85	27.1	25.9	23.6	26.1	33.6	24	15.4	29.5	38.2	16.8	1.9	7
2131056	PAT_00037011	0	0	67	67	2	2	98	76	62	53	43	60	42	47	39	23	24	36	44	43	9.8	13.2	23.1	11.4	30.4	16.7	26.5	41.1	37.7	28.5	21.4	18.9
2131056	PAT_00037064	0	0	67	73	2	1	98	66	30	32	37	31	47	34	50	49	44	22	29	42	27.7	29.6	32.5	28.7	31.6	30.2	17.7	26.4	27	33.8	29.8	22.4
2131056	PAT_00037983	0	0	67	62	2	1	98	54	44	43	47	53	58	45	40	33	33	32	47	31	15.8	21.9	31.2	16.1	25.3	24.8	27.1	42.5	44.4	28.2	20	22
2131056	PAT_00039464	0	0	67	60	2	2	98	71	56	29	48	33	49	39	73	40	24	26	31	43	13.1	25.9	32.3	20.7	29.1	27.2	8.6	25.5	39.1	36.5	28.8	18.5
2131056	PAT_00039665	0	0	67	74	2	1	98	74	68	46	59	51	47	49	71	62	57	65	71	76	13.4	21.7	24.4	20	22.6	22.7	12.1	13.8	15.7	11.9	12.8	8.8
2131056	PAT_00039897	0	0	67	65	2	2	98	57	31	35	45	38	52	41	67	38	21	25	31	41	29.7	24.4	20.1	25.1	29.2	22.1	11.2	36.2	39.7	35.2	29.5	23.3
2131056	PAT_00040519	0	0	67	80	2	2	98	81	57	48	38	53	57	40	37	33	30	47	48	50	11.3	19.5	31.4	14.7	27.5	24.9	26	35	42.6	28.8	19.4	16
2131056	PAT_00040857	0	0	67	66	2	1	98	63	46	51	59	46	61	57	58	46	43	67	79	87	16.1	21	24.7	20.5	26.1	22.4	12.1	26.5	29.2	13.4	4.4	2.6
2131056	PAT_00040928	0	0	67	64	2	1	98	78	55	42	53	42	32	61	51	37	41	42	45	47	15.6	20.6	29.4	18	43.4	21.1	15.4	32.6	25.9	17.4	17.1	17.8
2131056	PAT_00041245	0	0	67	51	2	1	98	56	58	75	58	71	45	69	46	45	46	54	47	49	11.3	6.9	16.4	7.3	32.6	9.4	21.9	27.3	24.6	16.4	14.6	15.5
2131056	PAT_00041341	0	0	67	71	2	2	98	67	45	38	53	36	53	40	41	52	30	29	31	39	19.3	22.4	23.2	23.1	27.3	22.9	22	27	33.7	29.5	27.3	22
2131056	PAT_00042316	0	0	67	39	2	1	98	82	58	56	57	56	51	55	54	54	43	48	49	62	11.4	15.4	19.1	14.1	27.9	16.6	20.5	20.5	30.8	20.5	14.9	10.7
2131056	PAT_00043070	0	0	67	54	2	1	98	63	56	29	40	54	51	42	40	62	46	52	56	57	13	26.3	32.1	20.4	33	26.8	29.9	13.6	18.8	15.1	17.1	17.6
2131056	PAT_00043566	0	0	67	56	2	1	98	69	30	32	56	35	25	45	73	24	23	27	31	36	28.9	29.3	29.9	28.6	39.8	27.8	8.4	37.1	40.1	39.1	32.6	28.2
2131056	PAT_00044670	0	0	67	26	2	2	98	84	50	34	56	36	55	41	53	40	37	33	30	36	18.6	26	27	24.7	30.5	26.1	20.3	29.4	30.8	29.1	27.2	24.1
2131056	PAT_00044818	0	0	67	64	2	2	98	59	56	31	34	35	59	31	36	49	37	25	31	36	12.8	25.5	35.9	21	25.1	29.8	27	21.1	27.7	35.7	27.5	21.1
2131056	PAT_00045521	0	0	67	52	2	2	98	75	46	56	52	53	47	55	41	51	18	40	32	37	18.3	12.5	14.6	13.9	30.4	13	24.6	26.2	41.2	27	26.2	21.3
2131056	PAT_00046172	0	0	67	41	2	2	98	69	48	35	37	33	53	39	65	44	36	22	39	55	19.2	24.7	31.6	24	31.7	25.9	13.7	28	31	33.5	24.5	15
2131056	PAT_00046280	0	0	67	71	2	2	98	82	40	55	68	40	57	59	69	57	55	54	34	40	21.2	12.3	12.4	17.5	20.7	12.4	13.8	19.9	18.6	18.5	22.1	18.7
2131056	PAT_00047175	0	0	67	45	2	1	98	57	34	49	64	41	35	53	29	47	52	54	61	65	31	19.4	13.5	24.3	30.2	16.5	27.9	19	18.1	14.3	10.4	9
2131056	PAT_00047440	0	0	67	54	2	1	98	66	53	33	47	36	55	36	76	49	45	27	31	35	16.4	29.5	36.2	26.1	26.4	32	6.8	27.3	23.8	34.1	32.5	29.7
2131056	PAT_00047737	0	0	67	55	2	1	98	59	65	48	29	54	34	36	56	56	26	38	69	75	14.1	17.4	31	13.1	38.4	23.8	10.9	18.1	40.1	21.3	9.5	6.7
2131056	PAT_00047870	0	0	67	62	2	1	98	76	64	46	48	46	49	46	39	40	28	39	52	62	10.4	23.3	30.1	21.7	28.1	25.9	26.2	25.5	38.7	34.7	25.8	15.8
2131056	PAT_00048021	0	0	67	59	2	1	98	67	57	43	53	46	51	46	27	54	56	60	41	45	13.5	25.9	34.8	22.6	25.1	29.1	29	20.2	18.2	11.2	20.5	20.1
2131056	PAT_00048598	0	0	67	64	2	2	98	77	61	39	33	49	37	34	35	30	22	23	38	44	10.2	24.6	32.7	19	43.3	28.3	30.5	48.4	51.7	32.6	25.9	22.4
2131056	PAT_00048815	0	0	67	59	2	2	98	66	47	39	46	46	35	42	39	37	40	31	34	45	27	24.8	24.8	24.4	38.6	24.1	34.4	32.5	30.4	32.6	28.8	23.9
2131056	PAT_00050536	0	0	67	58	2	1	98	74	74	46	57	45	44	51	37	35	43	55	41	66	8.1	21.4	29.9	18.7	31.4	24.1	27.7	29.4	25.9	16.6	20.6	12.7
2131056	PAT_00050541	0	0	67	77	2	1	98	61	32	26	30	32	47	28	47	24	27	42	46	33	28.5	29.4	31.2	27.5	39.8	29.7	16.1	35.2	46.1	26.3	19	22.9
2131056	PAT_00052108	0	0	67	62	2	1	98	89	69	52	41	50	49	43	74	63	52	59	72	71	8.7	16.7	27.9	14.8	39.2	22	7.5	13.6	20	13.9	8.1	7
2131056	PAT_00052610	0	0	67	53	2	1	98	78	59	48	65	46	32	59	60	47	37	42	50	57	12.3	20.8	29.6	17.9	32.3	22.6	12.6	30.1	27.3	17.8	15.6	12.5
2131056	PAT_00052870	0	0	67	50	2	1	98	61	33	35	39	33	50	39	39	32	34	42	59	48	31.9	22.2	19.5	25.7	32.2	20.3	33.8	36.2	26.5	19.4	12	15.9
2131056	PAT_00053494	0	0	67	84	2	2	98	70	53	52	59	52	53	55	59	57	47	45	48	54	16.8	13.1	12.7	13.6	27.2	12.7	12.7	23.7	31	26.5	19.4	13.8
2131056	PAT_00056218	0	0	67	54	2	2	98	58	49	52	52	57	37	62	67	45	37	39	47	60	14.3	18.8	35.1	11.5	29.5	22.3	14.7	29.5	35.6	36.4	25.9	17.7
2131056	PAT_00056360	0	0	67	83	2	2	98	91	47	52	57	49	55	55	49	65	29	46	51	52	27.6	25.7	25.6	26.3	25	25.1	30	11.9	23.5	27.5	25.5	24.8
2131056	PAT_00056970	0	0	67	71	2	1	98	50	47	53	58	53	41	54	35	38	41	70	45	37	18	17.2	21.4	15.4	29.2	18.7	29.2	31.7	26.7	11.8	20.6	24.8
2131056	PAT_00057044	0	0	67	54	2	2	98	91	51	35	43	37	53	38	44	42	31	46	51	62	15.7	23.4	26.7	21.8	27.7	24.1	23	36.7	37.1	28.4	17.8	11.4
2131056	PAT_00057229	0	0	67	53	2	1	98	80	39	37	59	39	31	49	62	42	35	50	53	52	22.1	24.6	25.2	23.6	40.8	23.7	11.8	24.6	26.4	18.3	17.8	14.9
2131056	PAT_00058438	0	0	67	63	2	1	98	64	55	39	63	48	40	51	57	67	73	72	47	69	13	23.2	28.5	17.9	31.1	24	14.4	15.6	16.5	19.7	22.3	12.5
2131056	PAT_00058499	0	0	67	37	2	2	98	56	32	52	60	42	46	61	44	27	25	28	39	53	31.4	12.8	10.9	18.7	31.2	9.8	23	41.5	46.1	32.7	20	12.6
2131056	PAT_00058635	0	0	67	54	2	1	98	85	38	30	26	35	44	30	59	34	25	41	31	34	29.7	28.1	36.3	25.9	34.8	30.1	15.8	32.2	39	26.9	25.1	23.2
2131056	PAT_00058705	0	0	67	58	2	2	98	83	43	43	50	44	44	45	40	41	26	33	38	46	22.1	21.4	20.4	21.1	29	21.2	25.6	33.4	40.5	33	25.6	19.9
2131056	PAT_00058784	0	0	67	58	2	2	98	96	58	65	74	60	40	69	59	38	30	34	48	70	12.6	9	7.1	10.7	31	7.2	16.9	32.1	43.2	35.9	24.9	10.7
2131056	PAT_00058901	0	0	67	50	2	2	98	63	28	38	78	34	35	53	46	38	24	36	51	62	32.1	22.2	5.8	25.3	30.9	16.4	21.7	39	48.7	26.5	15.4	10.8
2131056	PAT_00058943	0	0	67	93	2	1	98	71	43	43	53	41	34	49	36	49	45	55	41	75	24.6	28.6	32.1	27.9	31.2	29.6	32	20.1	19.3	13.3	21.9	7.2
2131056	PAT_00059089	0	0	67	72	2	1	98	57	26	65	55	61	34	76	50	54	39	65	65	68	30.8	10.9	25.4	11.2	35.9	11.1	20.4	28.9	30.8	18	12.6	10.9
2131056	PAT_00059172	0	0	67	75	2	1	98	61	52	46	38	44	51	46	41	54	25	26	33	39	28.5	23.3	35.4	25.4	32.6	25	32.6	23.3	39.9	38.4	30.7	26.1
2131056	PAT_00059221	0	0	67	60	2	2	98	86	54	42	44	49	62	41	41	49	31	50	37	33	20.4	18.9	27.9	17.7	27.8	22	22.7	24.1	43.5	30	24.1	25.9
2131056	PAT_00059273	0	0	67	45	2	1	98	72	58	41	48	48	42	44	55	59	47	27	41	79	12.3	22.8	34.4	18.5	30.5	26.8	21.2	16.4	21.3	28.4	24.7	8.4
2131056	PAT_00059421	0	0	67	63	2	1	98	73	68	40	43	50	44	36	30	38	32	41	38	49	12.1	19.1	26.5	14.8	30.8	22.3	29.2	28.7	35	25.8	21.5	15.7
2131056	PAT_00059436	0	0	67	57	2	1	98	79	46	50	46	53	54	51	59	57	34	45	56	64	29.3	17.3	23.3	20.9	26.6	17.1	15.7	24.1	35.7	27.4	21.6	13.1
2131056	PAT_00059469	0	0	67	55	2	1	98	69	51	29	47	48	46	38	50	46	45	43	45	31	14.7	26.2	31.9	20.5	30.8	27	20.7	23.5	25.1	18.1	21	26.9
2131056	PAT_00059470	0	0	67	56	2	1	98	79	46	49	54	50	45	52	51	46	50	40	52	44	16.9	18.5	19.5	17.3	27.9	18.5	19.9	25	23.4	22.3	15.5	19.1
2131056	PAT_00059478	0	0	67	63	2	1	98	80	32	35	56	35	41	40	41	37	30	39	35	36	23.2	22.9	25.7	21.7	26.5	23.4	20.9	34.8	30.6	19.9	22.9	23.9
2131056	PAT_00059517	0	0	67	61	2	2	98	61	40	40	64	36	41	54	30	25	21	46	33	36	20.9	21	19.1	22.2	31.1	18.9	54.9	48.9	51.8	21.8	25.8	22.9
2131056	PAT_00059634	0	0	67	55	2	1	98	55	71	48	54	50	49	54	52	46	41	47	61	66	8.4	19	26.8	14.9	29.1	20.8	13.6	19.2	20.7	16.1	12.3	8.6
2131056	PAT_00059683	0	0	67	46	2	1	98	70	45	44	65	42	21	63	54	62	69	72	55	52	21.5	19.7	18	20.4	46.1	17.3	18.8	14.1	10.8	8.3	11.3	12.7
2131056	PAT_00059727	0	0	67	74	2	2	98	77	57	32	48	34	62	35	47	58	43	22	31	32	13	29.8	37.6	26.2	23.8	32.6	17.1	20.9	24.7	41.5	32	25.4
2131056	PAT_00059730	0	0	67	48	2	2	98	78	55	35	31	37	41	36	58	36	24	27	33	38	15.7	22.9	28.9	21.7	38	24.4	13.7	29	35.2	32.6	26.4	21.8
2131056	PAT_00059782	0	0	67	52	2	1	98	65	69	48	60	45	52	56	38	33	44	32	34	44	9.4	20.1	27.3	18.7	30.1	22.2	23.9	36	25.1	28	26	21.6
2131056	PAT_00059845	0	0	67	49	2	2	98	66	34	45	59	43	31	55	49	40	32	30	37	44	31.4	19	12.7	22.5	34.5	15.2	20.1	31.2	41.6	31.7	25.6	20.8
2131056	PAT_00059888	0	0	67	53	2	2	98	98	30	33	40	34	35	34	74	42	26	21	30	35	36.9	30.1	24.6	31.7	35.5	28.1	10.5	24.6	37.1	39	33.3	30
2131056	PAT_00060043	0	0	67	55	2	2	98	72	38	63	65	63	67	64	46	34	40	22	52	66	21.8	10.2	10.9	10.4	20.2	10.1	17.3	37.5	41.2	35.5	15.8	9.1
2131056	PAT_00060060	0	0	67	47	2	2	98	58	36	42	62	36	27	49	43	30	23	31	36	40	22.2	23.7	26.5	23.9	36.9	24.4	21.1	40.8	54.4	41.3	30.2	24.4
2131056	PAT_00060117	0	0	67	30	2	2	98	74	34	46	63	36	60	53	59	48	33	35	32	41	38.2	18.2	13.6	26.8	24.3	15.3	15.7	27.3	38	28.1	26.9	22.3
2131056	PAT_00060150	0	0	67	32	2	1	98	69	32	48	80	38	48	64	62	40	62	45	58	57	28.2	14.9	5.4	21.1	26.4	9.5	11.4	29.2	19.4	18.3	12	11.4
2131056	PAT_00060197	0	0	67	44	2	1	98	65	54	42	43	54	47	44	68	64	34	48	74	85	18	18.1	21.9	16.9	35.2	18.9	15.7	23.6	36.3	22.2	10.2	3.2
2131056	PAT_00060239	0	0	67	68	2	2	98	79	37	47	56	43	33	51	47	42	33	39	46	56	29.9	24.2	19.2	25.9	38.9	21.5	24.1	24.7	29.9	25.7	23	17.8
2131056	PAT_00060240	0	0	67	58	2	1	98	51	58	54	54	66	52	52	76	72	57	64	66	65	12.2	16.5	24.9	10.3	29.5	19.7	8	14.4	17.2	11.7	10.7	10.3
2131056	PAT_00060262	0	0	67	58	2	1	98	64	49	37	53	39	45	41	72	38	37	64	70	72	22	25.8	26.5	24.8	28.4	25.8	9.1	35.4	25.2	9.5	10.3	10.1
2131056	PAT_00060264	0	0	67	56	2	1	98	65	46	40	50	32	38	39	45	34	26	59	50	51	17.9	25	29.6	24.9	30.1	27.2	27.2	31.6	30.1	14.6	20.4	18.6
2131056	PAT_00060302	0	0	67	59	2	1	98	65	69	71	55	75	54	63	61	54	38	68	69	88	10	6.9	15.9	6	26.8	9.9	12.1	18.6	26.5	9.3	7.3	3.2
2131056	PAT_00060324	0	0	67	39	2	2	98	68	31	35	53	36	30	42	45	37	36	24	31	33	28.4	23.5	19.1	24.6	42.1	21.6	20.1	38.2	31.1	34.3	28	24.2
2131056	PAT_00060392	0	0	67	57	2	2	98	71	58	34	34	46	45	36	55	47	50	44	53	58	12.6	23.3	33.4	16.7	31.3	26.4	19.4	29.8	27.6	21.1	15	12.1
2131056	PAT_00060417	0	0	67	44	2	2	98	65	31	36	43	37	44	41	55	49	21	34	42	46	25.8	21.8	19.6	22.6	32.6	20.4	15.8	29.6	38.8	26.7	19.2	16.3
2131056	PAT_00060582	0	0	67	62	2	2	98	66	35	49	56	48	29	49	46	34	30	23	35	44	22.2	18.2	18.2	18	39.9	18.4	20.8	35.8	51.1	41.6	30.4	19.8
2131056	PAT_00060673	0	0	67	55	2	2	98	63	32	48	51	38	35	51	41	36	40	44	46	34	35.9	26.4	23.9	30	37.9	24.5	26.8	30.6	30.7	32	29.4	31.2
2131056	PAT_00060773	0	0	67	58	2	2	98	79	33	39	50	31	43	45	44	32	20	38	46	53	25.9	26.4	28.9	27.1	41.6	26.5	18.5	37.6	47.5	41.2	30.5	23.1
2131056	PAT_00061063	0	0	67	72	2	2	98	74	58	32	31	36	48	34	41	55	41	24	31	33	18.2	29.1	41.5	26.1	29.6	31.7	27.7	20.7	24.4	35.1	30.7	24.4
2131056	PAT_00061072	0	0	67	40	2	2	98	68	70	45	38	49	57	43	59	43	31	46	32	53	7.4	20.5	30	16.1	24.6	23.9	20.6	36.6	30.2	19.7	23.8	13.8
2131056	PAT_00061127	0	0	67	55	2	2	98	68	55	30	46	36	59	39	59	61	42	26	30	34	14.2	27.7	36.9	23.3	23.8	30.1	11	17.5	25.3	35.1	31.2	28.5
2131056	PAT_00061134	0	0	67	56	2	2	98	80	35	36	49	39	48	42	41	46	24	26	32	37	34.5	25.4	18.6	27.9	33.1	22.6	23.9	24.7	34.4	36.6	31.2	28
2131056	PAT_00061438	0	0	67	60	2	1	98	82	42	55	41	50	58	46	58	49	60	72	79	85	25.3	15.4	31.3	17	28.1	21.5	12	19.9	16.8	13.8	8.1	4.2
2131056	PAT_00061517	0	0	67	48	2	1	98	63	67	58	66	58	37	63	66	58	65	83	86	86	8	17.2	23.9	14	33.4	19.2	8.4	18.5	9.5	3.2	5.4	4.2
2131056	PAT_00061553	0	0	67	54	2	2	98	66	30	34	53	34	40	41	47	50	43	25	32	37	29.1	26.9	24.6	27.3	35	25.6	15	26.2	25.9	35.3	30.5	26.9
2131056	PAT_00061767	0	0	67	64	2	2	98	81	60	41	47	52	46	45	34	32	26	48	34	41	12	20.9	25	15.7	32.7	22.2	31.6	41.7	35.9	19.8	25.6	22.8
2131056	PAT_00061810	0	0	67	56	2	2	98	60	40	36	40	31	47	41	35	25	23	21	28	34	22.7	21.2	23.5	23.6	36.6	21	24.2	47.5	49.9	37.7	29.9	23.7
2131056	PAT_00061820	0	0	67	63	2	1	98	59	37	31	65	37	39	48	28	76	95	72	80	100	24.8	26.8	26.2	25.2	29.5	25	25.6	6.9	1.1	11.5	5.1	0
2131056	PAT_00061838	0	0	67	64	2	1	98	53	37	32	41	35	46	37	55	69	55	52	52	56	29.1	26.2	26.1	26.2	37.9	25.5	22.6	9.4	19.3	23.5	20.6	14.4
2131056	PAT_00061891	0	0	67	57	2	1	98	55	34	46	58	41	28	55	67	58	44	43	44	57	27.4	21.2	17.2	23.3	56.6	19	10.3	16.5	21.7	21.1	21	13.6
2131056	PAT_00061908	0	0	67	66	2	2	98	83	43	59	42	60	59	52	50	40	31	40	51	58	15.2	15.5	24.7	13.6	29.2	18.4	25.7	30.5	43.8	34	23.2	14.8
2131056	PAT_00061962	0	0	67	61	2	2	98	68	47	35	59	50	45	42	47	30	43	24	50	68	13.7	21.8	27.9	13.5	29.7	24.1	26.2	36.4	26.1	30.9	17.6	8.3
2131056	PAT_00062043	0	0	67	37	2	2	98	78	29	36	41	40	55	43	50	65	39	37	37	66	27	21.6	22.4	21.6	34.1	19.9	20.6	17.9	28.4	25.2	21.1	9
2131056	PAT_00062154	0	0	67	46	2	1	98	66	43	31	47	37	57	42	50	40	31	46	54	66	29.8	24.7	20.1	25.8	30.2	21.7	19.6	24.1	29.2	18.6	13.9	9.7
2131056	PAT_00062163	0	0	67	77	2	1	98	70	59	37	48	39	57	43	47	45	38	52	60	50	11.9	24.2	33.1	19.5	23.8	26.5	21.6	29.7	31	19.1	15.3	13.5
2131056	PAT_00062205	0	0	67	51	2	2	98	68	55	40	44	43	44	38	48	43	26	42	31	37	15.4	20.1	22.6	18.9	33.6	22.3	17.2	26.4	35.1	24.2	27.2	21.8
2131056	PAT_00062237	0	0	67	60	2	1	98	70	52	54	61	49	42	59	38	46	33	32	44	50	18.5	23.6	26.8	24.3	32.3	24	24.4	20	28.2	30.7	26.2	22.3
2131056	PAT_00062295	0	0	67	65	2	1	98	78	58	41	44	33	54	43	49	46	22	32	40	51	12.1	28	44.8	23	29.7	33.9	16.5	22.4	39.2	40.2	29.8	19.9
2131056	PAT_00062357	0	0	67	53	2	2	98	62	38	61	69	51	30	67	46	28	32	49	56	54	21	10.2	7.9	14.2	37.5	8.5	22.7	37.7	31.6	18	15	14.5
2131056	PAT_00063044	0	0	67	73	2	1	98	67	42	38	56	37	56	44	42	49	37	38	39	38	19.4	28.1	34.4	25.1	26.8	29.9	21.5	26.8	33.8	31.8	26.9	22.5
2131056	PAT_00063070	0	0	67	74	2	1	98	67	36	35	58	36	26	48	46	28	19	30	34	41	28.3	26.2	22.1	26.7	39	24.6	27.8	35.8	35.7	26.8	22	21.7
2131056	PAT_00063181	0	0	67	68	2	1	98	64	41	63	32	53	39	64	23	30	53	71	53	54	27.5	19.2	27.2	22	48.7	18.9	32.3	35.2	19.4	12.7	17.7	18.7
2131056	PAT_00063250	0	0	67	56	2	2	98	85	31	38	52	35	31	44	48	30	23	25	30	34	29.9	27.1	26.4	27.8	33	25.8	21.4	30.6	46.9	37.4	31.4	28.4
2131056	PAT_00063335	0	0	67	60	2	1	98	72	53	42	43	51	64	43	40	43	49	51	48	41	11.5	23.2	35.3	16.4	26.6	27.3	23.4	30	23.4	18.8	21.3	24.6
2131056	PAT_00063367	0	0	67	57	2	1	98	65	38	53	63	48	30	62	67	40	41	50	33	34	27.1	21	19.1	23.4	40.2	18.6	11.2	27.8	38.2	16.9	23.7	24.2
2131056	PAT_00063376	0	0	67	57	2	1	98	65	54	42	37	45	49	41	83	76	80	68	47	66	15.7	20.7	30	17.5	36.3	23.8	4.2	10	10.7	15.1	20.2	13.1
2131056	PAT_00063534	0	0	67	70	2	1	98	85	34	30	29	33	39	30	63	41	25	51	55	56	25.5	28.7	31.9	26.9	36.6	29.6	12.4	25.6	40.1	16.9	12.6	12.6
2131056	PAT_00063697	0	0	67	56	2	1	98	86	59	51	53	56	37	52	39	34	29	60	77	71	10.4	15.7	20.6	12	33.6	17.9	24.9	30	28.9	13.3	5.5	6.1
2131056	PAT_00063770	0	0	67	58	2	2	98	84	41	48	44	37	32	39	39	21	31	59	45	49	20.6	18.2	20.9	21.2	40.8	20.6	32.4	47.6	37.2	18	20.5	16.1
2131056	PAT_00063932	0	0	67	45	2	1	98	56	39	45	55	46	31	59	45	47	31	38	40	48	25.1	17.9	16.2	19.4	43.4	16.4	18.2	29.4	37.7	29	24.6	20
2131056	PAT_00064017	0	0	67	44	2	2	98	63	32	48	58	48	32	59	61	35	36	32	45	51	30.7	25.4	23.5	26.8	51.4	22.6	11.3	31.7	34.5	36.9	29.8	23.9
2131056	PAT_00064177	0	0	67	66	2	1	98	84	57	36	44	34	58	38	58	36	47	46	50	57	11.6	29.8	45.1	24.7	28	35	12.8	27	28.4	30.5	24.1	18.7
2131056	PAT_00064184	0	0	67	64	2	2	98	58	52	30	49	36	57	38	50	38	44	35	30	35	13.1	27.7	39.5	20.6	24.5	31.3	19.8	30.2	28.6	26.8	25.9	22.1
2131056	PAT_00064263	0	0	67	54	2	1	98	70	65	63	45	77	51	55	61	57	62	77	79	74	10.6	14.3	27	7.2	28.6	19.2	10.8	19.3	16.8	10.7	7.6	11.8
2131056	PAT_00064422	0	0	67	48	2	1	98	97	46	37	52	34	50	43	53	38	35	47	51	42	19.3	25.3	27.5	25.1	23.7	25.7	13.5	25.5	27.9	16	14.5	17.6
2131056	PAT_00064786	0	0	67	62	2	1	98	62	78	50	50	53	47	48	35	37	67	53	39	37	6.5	19.4	31.1	14.2	32.8	23.9	31.6	24.3	14.3	12.1	22.1	22.5
2131056	PAT_00064799	0	0	67	60	2	1	98	73	78	26	40	34	41	29	50	42	38	52	57	56	7.8	28.8	37.7	23	32.8	32.2	23.5	35.1	23.3	14.3	11.6	12.3
2131056	PAT_00064831	0	0	67	63	2	2	98	79	47	32	34	35	50	34	63	59	45	22	29	31	18.5	29.3	37.7	26.4	32.9	31.8	15	18.7	24.5	34	34	32.7
2131056	PAT_00064835	0	0	67	65	2	1	98	85	34	42	41	36	47	43	58	55	53	38	60	44	25.9	19.6	21.2	22.2	38.6	19.5	20	23	22.1	18.8	12.2	16.7
2131056	PAT_00064928	0	0	67	52	2	1	98	62	76	36	35	52	49	36	41	28	59	88	76	66	7.9	24.3	39.8	14.6	33.9	29.6	22.7	30.4	12.3	3.6	6.3	10.2
2131056	PAT_00064981	0	0	67	45	2	2	98	64	34	37	61	40	24	41	55	42	46	34	30	35	28.7	22.6	13.5	23.8	37.5	20.6	13.9	28.7	24.9	26.1	28.4	27.7
2131056	PAT_00064982	0	0	67	55	2	2	98	66	31	44	60	41	33	74	55	56	42	60	35	57	30	20	14.5	21.9	32.8	11.3	13.4	18.3	24.6	11.6	20.7	9.6
2131056	PAT_00065010	0	0	67	55	2	1	98	57	48	45	58	43	40	49	56	51	49	71	51	74	17.2	20	19.7	20.2	36	20.7	15.1	27	18	9.6	13.4	5.8
2131056	PAT_00065012	0	0	67	52	2	2	98	64	44	68	60	64	43	65	66	51	33	48	57	56	18	8.8	14	9.5	33.5	9.4	15.8	28	35.1	25.2	14.9	12.1
2131056	PAT_00065158	0	0	67	82	2	2	98	59	48	54	62	51	32	59	44	34	39	29	33	46	18.2	20.5	23.2	20.6	31	20.7	27.5	29.5	27.5	27	27.8	25.2
2131056	PAT_00065193	0	0	67	62	2	1	98	52	50	33	40	34	44	36	44	53	33	53	53	55	16.5	24.4	27.7	22.6	31.6	25.3	21.8	28	32	19.1	15.4	10.8
2131056	PAT_00065241	0	0	67	63	2	2	98	67	28	29	60	33	44	39	29	41	39	39	30	31	32.4	28.3	22	28.5	31.4	25.6	28.9	29.7	32	30.3	29	26.6
2131056	PAT_00065244	0	0	67	33	2	2	98	60	61	46	45	55	40	41	57	54	56	64	49	51	12.2	18	29.2	13.9	37.4	22.6	13.4	24.3	20.1	13	16.5	16.7
2131056	PAT_00065700	0	0	67	60	2	1	98	63	61	65	71	72	44	68	58	25	38	54	78	80	10.7	10.5	17.3	6.5	31	12.3	13.4	34.7	27.4	12.3	4.8	3.9
2131056	PAT_00065740	0	0	67	62	2	2	98	52	49	32	52	36	52	39	58	51	65	49	56	56	16.2	28.8	33.9	25.3	27.2	30.4	15.5	18.9	15.5	18.1	16.4	15.3
2131056	PAT_00065879	0	0	67	41	2	1	98	80	37	31	31	36	45	33	60	40	58	43	43	45	26.8	28.3	33.3	26.7	43.4	29.2	17.2	32.8	16.3	19.7	19.1	19
2131056	PAT_00065895	0	0	67	81	2	2	98	78	52	36	57	38	48	43	38	40	23	24	31	45	13.4	25	31.6	21.5	29.6	26.6	24.4	28.7	40.4	37.7	26.5	17.2
2131056	PAT_00065911	0	0	67	58	2	1	98	60	47	41	48	39	54	46	38	27	18	66	41	46	17.1	28.2	35.5	25.8	27.7	30.4	57.5	43.3	69.2	11.1	22.2	21.2
2131056	PAT_00065922	0	0	67	62	2	2	98	58	31	34	57	36	41	39	52	31	24	25	33	37	28.1	25.3	20.5	25.9	32.5	23.4	19.8	32.4	44.2	41.4	30.5	23.6
2131056	PAT_00065984	0	0	67	67	2	2	98	67	60	57	31	71	36	44	73	40	29	47	70	70	10.5	12.6	28.8	7.7	39.1	19.1	12.3	23.2	35.8	19.3	8.6	7.7
2131056	PAT_00066119	0	0	67	63	2	1	98	50	48	30	44	51	58	33	54	42	54	58	54	61	15.5	23.5	31.5	14.3	24.3	26.3	16.5	28.8	24	15.9	16.3	10.2
2131056	PAT_00066322	0	0	67	55	2	2	98	64	54	45	40	57	46	41	56	71	31	25	25	31	13.6	18.2	26.9	13.8	30.2	21.5	16.5	13.6	36.4	34.3	28.8	24.9
2131056	PAT_00066730	0	0	67	50	2	2	98	99	31	38	49	35	62	43	37	26	21	19	38	58	35.2	25	16.4	28.1	22.8	21.7	29.1	48.2	41.2	36.1	22	13.5
2131056	PAT_00066836	0	0	67	69	2	1	98	67	32	58	41	44	51	51	41	24	19	36	48	51	35.3	12.8	24	18.5	31.4	16.4	28.3	46.8	53.5	43.3	30.7	25.5
2131056	PAT_00066955	0	0	67	54	2	2	98	71	31	48	53	37	58	53	59	45	27	38	33	39	28.3	17.5	17.3	23.3	23	16.7	14.5	29.7	34.8	28.5	26.3	22.2
2131056	PAT_00066977	0	0	67	50	2	2	98	65	55	56	65	53	27	61	45	21	25	35	38	42	21.7	19.3	19.5	21.2	45	18.9	29.6	41.9	37.9	28.1	26	22.2
2131056	PAT_00067242	0	0	67	52	2	1	98	93	58	44	61	38	51	53	55	39	35	41	41	43	13.8	25.8	32.7	24.1	29.4	27.3	15.6	26.2	24.5	20.9	19.9	21
2131056	PAT_00067258	0	0	67	40	2	2	98	73	63	54	50	67	50	53	51	26	44	55	50	67	8.8	14.2	22	8.8	24.6	16.8	23.3	42.2	28.8	21.3	17.2	10
2131056	PAT_00067349	0	0	67	58	2	1	98	54	34	49	51	36	46	55	56	49	51	70	50	40	31.4	16.8	17.5	22.8	34.3	15.6	18.7	26.2	21.3	15.9	16.7	20.4
2131056	PAT_00067433	0	0	67	73	2	2	98	52	48	54	40	66	49	42	43	39	23	45	68	52	15.9	13.1	25.7	10.4	28.6	19.3	25.9	29.2	40.2	19.7	9.8	11
2131056	PAT_00067588	0	0	67	70	2	1	98	68	59	41	43	57	69	41	62	44	40	51	63	61	12.5	22.5	34.8	13.8	23.7	26.5	13.6	32.2	32.4	18.5	12.6	10.3
2131056	PAT_00067645	0	0	67	43	2	2	98	86	43	66	58	56	34	73	46	39	32	41	47	72	26.1	7.9	10.2	10.6	36	6.2	18.8	31.9	29.4	21.9	16.1	6.6
2131056	PAT_00067674	0	0	67	60	2	2	98	59	34	57	62	41	49	63	38	27	32	47	59	58	28.3	11.9	13.6	18.6	32.2	9.4	24.1	39.7	32.5	17.9	13.3	11.3
2131056	PAT_00067702	0	0	67	53	2	2	98	82	32	39	67	40	39	51	44	56	42	31	35	47	30.1	24.7	18.4	26.1	31.9	22.2	18.6	27	25.4	28.4	27.5	23.3
2131056	PAT_00067749	0	0	67	59	2	2	98	76	35	34	51	36	37	40	35	37	23	37	59	63	24.9	24.1	22.1	24.3	37.8	23.5	26.7	33.3	38.2	21.6	13.1	10.7
2131056	PAT_00067754	0	0	67	60	2	1	98	76	48	56	52	51	34	57	56	67	57	68	66	84	17.8	24	34.8	22.2	32.3	26.8	17.7	11.8	16.2	9.4	8.3	3.8
2131056	PAT_00067766	0	0	67	53	2	1	98	72	46	47	63	50	31	53	51	37	23	32	53	62	24.6	16.2	9.6	18.9	32.8	13.8	26.4	37.1	43.6	26.2	15.3	12.6
2131056	PAT_00067781	0	0	67	49	2	2	98	78	34	32	60	35	39	41	50	29	15	25	31	46	26.1	23.2	15.3	24	30.2	18.7	17.7	39.4	39.6	35.3	28.2	16.9
2131056	PAT_00067799	0	0	67	53	2	2	98	70	46	38	51	45	58	43	36	43	44	27	28	35	17	22.7	27.1	18.3	25.8	23.6	21.4	25.9	27.6	31.1	26.6	22.6
2131056	PAT_00067890	0	0	67	56	2	1	98	81	55	42	30	47	48	30	47	55	56	44	48	51	16	23	36.4	18.7	36.5	28.6	24	20.9	27.1	28.7	22.2	17
2131056	PAT_00068024	0	0	67	76	2	2	98	53	35	35	58	39	31	51	51	38	33	41	30	36	20.8	25.5	37	20.9	36.2	27.5	24.2	25.4	29.5	19.3	27	23.8
2131056	PAT_00068056	0	0	67	50	2	1	98	58	48	60	48	47	57	48	61	59	18	40	69	79	18.6	12.2	18.7	16.2	26.9	14.5	11.7	16.2	38.5	17.7	7.9	5.3
2131056	PAT_00068074	0	0	67	51	2	2	98	55	53	46	40	58	58	37	41	28	25	43	47	53	13.8	15.9	23	11.9	26.4	20.7	25.4	42.4	40.4	21.5	19.1	13.8
2131056	PAT_00068166	0	0	67	51	2	2	98	91	54	53	40	59	44	45	47	44	34	52	59	54	17.6	18	33	13	33.7	24.1	24.8	32.3	39.6	17.2	14.4	14.8
2131056	PAT_00068187	0	0	67	64	2	1	98	71	72	41	43	37	47	42	63	45	35	47	44	37	7	21.6	29.1	19.7	30.4	24.1	14.1	30.5	27.4	18.8	20.2	22.7
2131056	PAT_00068327	0	0	67	54	2	2	98	66	34	35	60	34	75	46	43	51	32	28	32	47	37	26.1	13.5	29.5	15.2	19.9	16.4	26.9	34	33.7	30.9	25.8
2131056	PAT_00068389	0	0	67	58	2	1	98	59	58	67	60	67	45	63	48	49	40	53	53	65	10	8.8	15.6	8.1	30	11.1	20.2	24	25	15.9	13.8	9.9
2131056	PAT_00068422	0	0	67	59	2	2	98	55	31	56	83	43	30	70	47	35	36	60	36	32	24.7	13.2	3.5	17.7	29.2	7.8	19.6	40	33.8	17.2	24.1	24.7
2131056	PAT_00068520	0	0	67	27	2	2	98	68	35	35	65	39	42	41	51	33	31	32	30	41	30.5	23.1	11.6	25	28.6	20.6	22.2	41.6	34.1	29.8	28.6	23.3
2131056	PAT_00068566	0	0	67	51	2	2	98	52	61	48	46	47	46	42	29	38	32	41	54	61	10.9	19.4	29.5	15.6	31	24.1	34.1	26.7	29.2	21.8	13.3	11.4
2131056	PAT_00068581	0	0	67	57	2	1	98	69	51	41	50	49	46	46	31	36	29	53	40	43	21.2	27.3	30.4	25.4	31.6	27.4	40.7	36.6	36.1	17.3	23.8	24.9
2131056	PAT_00068628	0	0	67	55	2	2	98	67	37	35	46	36	33	43	40	32	27	32	33	37	23.6	22.9	21.4	23.3	37	21.5	27.2	38.7	39.8	29.7	25.9	20.4
2131056	PAT_00068779	0	0	67	88	2	1	98	83	48	44	50	34	44	44	62	45	43	52	50	52	17.6	20.8	22.3	21.8	28.7	21.8	13.2	29.9	27.2	17.4	16.9	14.3
2131056	PAT_00068804	0	0	67	77	2	2	98	63	33	50	70	40	42	62	39	43	46	42	32	33	22.9	18.9	16.3	20.6	27.8	17.2	22.2	25.7	22.9	17	24.6	24.9
2131056	PAT_00068938	0	0	67	80	2	2	98	80	61	34	43	53	69	38	46	34	21	19	29	33	12.7	26.4	38.9	15.4	22	30.4	20.9	38.1	45.2	42.2	32.6	28
2131056	PAT_00068985	0	0	67	38	2	2	98	76	47	47	32	46	41	40	62	44	43	50	52	63	15.5	18	26.8	15.5	40	21	11	27.4	28.7	23.3	19.3	10.6
2131056	PAT_00069026	0	0	67	43	2	2	98	65	39	34	52	37	49	38	67	53	22	37	34	36	22.6	27.1	28.1	25.9	28.8	28	11.6	21.6	43.3	30.4	26.9	26.2
2131056	PAT_00069055	0	0	67	56	2	1	98	91	26	43	60	33	37	43	45	30	28	45	56	61	30.6	19.8	13.6	25.3	31.4	17.2	18.7	44.2	35.9	21	13.1	11.5
2131056	PAT_00069413	0	0	67	108	2	1	98	60	37	31	57	33	30	35	65	40	22	24	30	34	23.7	28.7	28.9	27.4	36.7	29.1	11.4	27.6	42.1	33.5	29.4	25.6
2131056	PAT_00069424	0	0	67	42	2	1	98	65	78	54	55	55	68	53	57	56	62	61	55	79	7.9	20.4	27	17	20.5	23.1	11.6	17.2	13.7	12.9	13.1	6.9
2131056	PAT_00069470	0	0	67	38	2	2	98	83	32	35	45	36	42	40	58	38	34	26	31	38	29.9	26.1	22.2	27	26.6	24.7	12.5	31.4	30.7	32	29.9	26.2
2131056	PAT_00069478	0	0	67	63	2	2	98	62	31	35	46	35	38	46	51	41	32	25	30	43	28.9	27.9	26.8	28	28.5	26.7	14.2	29.4	40	39.4	32.3	28
2131056	PAT_00069833	0	0	67	61	2	1	98	66	35	59	52	47	47	62	34	34	54	55	62	75	28.9	11.1	16.6	16.1	29.4	11.1	25.3	40.3	25.8	19.5	16.2	10.7
2131056	PAT_00069899	0	0	67	61	2	1	98	66	36	52	50	38	34	56	60	40	40	60	60	70	29.8	13.6	18.4	20.5	30.6	11.7	12.2	32.7	37.8	24.4	16.5	11.1
2131056	PAT_00069931	0	0	67	46	2	1	98	74	40	36	60	42	53	44	36	34	31	44	32	48	26.9	26.9	25.5	26.5	29	25.8	26.2	35.5	31.1	21.3	27	19.9
2131056	PAT_00069967	0	0	67	49	2	1	98	70	43	40	64	36	42	52	47	39	32	42	48	51	20.7	22.3	20.3	23.5	29	21.3	29.6	33.8	33	19.1	16	16.6
2131056	PAT_00070013	0	0	67	41	2	1	98	65	36	58	62	39	32	68	48	40	70	78	92	90	24.5	15.8	17.1	20.8	41.3	14.9	16.8	25.7	7.7	8.6	1.5	2.4
2131056	PAT_00070467	0	0	67	67	2	2	98	77	35	41	37	38	57	42	50	29	23	37	40	44	25.4	20.4	25.8	22.6	29	21.1	16.9	34.7	40.5	27.1	20.8	17.3
2131056	PAT_00070576	0	0	67	66	2	1	98	81	53	36	36	33	37	36	61	33	22	19	30	36	17.4	24.6	27.6	24.4	44.3	25.5	17.6	31.1	40.8	37.6	31.1	25.7
2131056	PAT_00070633	0	0	67	71	2	1	98	95	46	58	61	57	22	63	38	50	39	55	53	51	20.1	12	12	16.5	45.5	11.4	22.1	23.3	27.7	15.2	16.4	18
2131056	PAT_00070645	0	0	67	54	2	1	98	63	61	51	53	52	47	53	46	31	28	52	56	78	9.3	17.7	23.5	15	28.6	19.4	25.9	44.9	37.6	19.6	13.9	6.7
2131056	PAT_00070687	0	0	67	66	2	2	98	68	66	54	60	62	44	53	38	25	23	25	32	40	9.2	11.1	14.1	9.1	32.8	11.4	25.3	40.5	38.6	33.3	26.6	21
2131056	PAT_00070804	0	0	67	36	2	1	98	58	44	70	68	61	34	70	47	42	46	66	66	74	22.6	7.4	10.7	9.8	34.2	7.8	16.7	25.5	29.4	11.3	8.1	5.9
2131056	PAT_00070869	0	0	67	57	2	2	98	77	56	41	40	55	64	37	48	31	45	51	31	51	11.5	19	28	12.8	28	23.8	20.6	36.4	26.1	21.2	24.4	15.3
2131056	PAT_00071248	0	0	67	61	2	1	98	67	33	34	36	35	44	35	45	27	33	40	32	35	33	27.8	30.4	28.4	37	28.5	42.6	40	32.6	27.3	28.5	28.3
2131056	PAT_00071651	0	0	67	59	2	1	98	60	61	58	39	64	32	52	53	50	23	45	62	60	10.3	12.7	22.6	10.4	50.8	15.5	17.3	18	35.4	19.5	10.2	10.1
2131056	PAT_00071774	0	0	67	61	2	2	98	68	66	45	43	51	48	40	61	43	36	32	51	64	9.7	20.3	27.8	16.7	32.8	24.2	14.5	26.8	28.4	23.9	12.6	8.3
2131056	PAT_00071921	0	0	67	73	2	2	98	76	34	37	41	35	64	42	37	45	32	33	32	36	32.3	25.8	23	27.9	25.9	23.7	35.9	29.6	34.4	31.4	29.1	25.5
2131056	PAT_00072027	0	0	67	51	2	1	98	58	66	35	40	36	54	34	40	31	23	23	32	33	9.4	24.9	32.1	21.4	29.1	27.5	24.9	44.7	41.8	35.2	28	24.5
2131056	PAT_00072127	0	0	67	54	2	2	98	78	39	35	54	36	31	44	52	40	22	20	28	34	22.9	22.3	18.4	22.9	35.4	19.5	16.6	29.6	40.4	35.5	31.1	26.5
2131056	PAT_00072356	0	0	67	54	2	1	98	70	41	41	48	48	40	44	38	52	36	58	69	76	27.7	26.5	29	26.2	38.7	27.1	31	31.2	26.3	12.4	13	9.6
2131056	PAT_00072459	0	0	67	54	2	2	98	61	28	40	60	35	63	50	36	27	36	40	32	37	32.7	20.9	12	25.5	27	16.6	23.8	40.1	30.5	22.8	26.7	25.4
2131056	PAT_00072577	0	0	67	66	2	2	98	67	37	67	85	54	24	72	39	40	28	51	40	53	21.1	10.5	6.9	13.7	42.1	9.7	28.2	34.5	37.4	25.7	21.8	14.9
2131056	PAT_00072722	0	0	67	55	2	1	98	62	68	36	54	37	54	38	59	53	37	31	34	41	11.6	24.4	26.5	22.6	32.8	25.9	14	20.7	25.9	27.5	26.7	23.6
2131056	PAT_00072802	0	0	67	45	2	2	98	81	61	50	59	50	59	55	64	39	18	30	37	45	11.6	20.1	24.4	16.9	25.3	21.6	11.1	30.9	39.5	38.1	30.6	24.5
2131056	PAT_00073029	0	0	67	51	2	1	98	82	49	57	66	55	28	60	35	22	38	56	52	64	20.8	20.3	23.2	19.1	30.7	21	30.5	38.1	24.9	14.3	14.3	11.2
2131056	PAT_00073179	0	0	67	59	2	1	98	79	35	31	22	33	45	27	38	27	45	46	34	34	29.4	28.7	35.3	27.8	38.2	30.6	33.6	33.1	25	20.7	25.4	25.9
2131056	PAT_00073789	0	0	67	51	2	2	98	76	36	29	45	37	61	34	67	75	42	57	33	33	25.2	29.8	31.3	27.6	25.9	30.7	12	9.4	22.9	13	25.8	27.3
2131056	PAT_00074705	0	0	67	54	2	2	98	76	41	24	23	32	49	26	44	51	32	46	47	61	32	31.4	36.6	29	31.7	32.2	19	26.2	39.8	26.1	18.5	11.4
2131056	PAT_00074766	0	0	67	58	2	2	98	87	40	56	56	54	31	63	54	46	44	50	51	68	20.7	11.8	16	12.4	36.8	11.1	14.8	28.1	27.6	21.5	14.7	7.8
2131056	PAT_00074917	0	0	67	51	2	2	98	75	60	32	45	44	48	35	36	38	36	51	34	34	13.3	26.1	34.9	20.2	32.1	29.1	30.2	36.8	28.6	19.6	23.1	23.7
2131056	PAT_00075122	0	0	67	42	2	1	98	62	58	48	59	51	41	48	40	54	37	57	45	58	13.5	19.5	21.8	18.1	30.2	20.2	19.5	19.2	24.4	14.9	20.8	12.1
2131056	PAT_00075153	0	0	67	72	2	1	98	73	59	39	40	38	71	36	41	31	20	26	37	56	10.8	23.6	32.6	20.8	22.3	27.1	23.8	30.3	37.1	33.8	25.1	14.6
2131056	PAT_00075211	0	0	67	74	2	2	98	87	47	37	42	47	53	42	34	53	27	29	33	49	17.2	22.7	34.8	17	27.7	25.6	24.2	23.3	39	28.9	24.9	15.6
2131056	PAT_00076663	0	0	67	61	2	2	98	63	68	43	43	53	51	43	64	41	36	49	47	62	10	19	31.8	11.4	27.8	23.5	16.5	26.3	28.4	21.4	15.7	10
2131056	PAT_00076672	0	0	67	75	2	1	98	51	65	46	43	64	67	42	34	57	49	64	70	77	13.1	21.7	46.4	8	25.7	31	30.1	17.9	23	13.1	9.6	9.4
2131056	PAT_00076678	0	0	67	49	2	2	98	51	64	30	49	42	58	40	62	32	30	50	31	36	11.2	26.1	37.2	18.3	24.6	29.1	10.1	37.2	37.4	22	25.9	22.8
2131056	PAT_00077116	0	0	67	66	2	1	98	63	63	72	69	66	67	72	36	34	41	47	55	54	11.7	7.2	6.8	8.6	21.7	6.6	27.8	34.6	23.1	17.2	12.2	11.9
2131056	PAT_00077191	0	0	67	62	2	2	98	66	32	50	57	44	50	56	44	38	46	48	51	38	26.2	15.6	16.2	18	33.2	14.6	23.6	30.9	30.5	24.2	20.4	21.5
2131056	PAT_00077558	0	0	67	58	2	2	98	66	43	31	53	37	41	43	59	28	23	34	38	46	22	26.2	25.7	25.1	34	24.9	17.4	39.1	33.6	26.3	21.4	18.3
2131056	PAT_00077769	0	0	67	68	2	1	98	77	37	36	49	38	60	43	30	59	40	46	46	44	28.3	24.3	18.7	25.5	22.1	22.3	22.1	17.8	30.2	20.6	19.4	18.6
2131056	PAT_00077956	0	0	67	59	2	1	98	90	51	49	41	49	43	52	53	48	50	57	77	71	17.1	19.5	26.6	17.1	36.8	20.2	15.8	20	20.4	14.1	5.1	6.4
2131056	PAT_00078416	0	0	67	67	2	1	98	75	57	32	36	35	61	35	47	59	38	45	62	71	12.5	27.6	34.2	24.5	27.9	29.8	25.3	21	28.8	22.4	9.2	7.3
2131056	PAT_00078585	0	0	67	57	2	2	98	73	29	39	61	36	27	49	63	62	43	49	34	36	32.1	26.3	21.3	28.1	38.4	24.8	9.4	17.5	23.4	19.8	26.9	27.6
2131056	PAT_00078743	0	0	67	30	2	2	98	91	42	36	41	39	47	37	58	55	37	59	46	49	27.2	22.8	24	23.2	31.8	22.5	12.6	27.7	29.6	12.4	19.1	16.2
2131056	PAT_00078753	0	0	67	59	2	2	98	64	47	43	37	47	46	36	59	41	28	36	53	65	20.4	18.6	23	17.9	29.2	21	10.1	26.9	36.2	24.8	13.7	7.4
2131056	PAT_00078867	0	0	67	20	2	1	98	81	33	72	54	62	44	66	54	43	28	28	49	58	29.3	7.2	17.3	10.6	33.9	7.4	18.9	34.3	38.5	29	17.4	12.3
2131056	PAT_00079884	0	0	67	34	2	2	98	79	54	38	46	38	68	39	55	52	45	28	34	35	15.5	27	31.5	25.1	22.4	28.5	13	18.9	25.4	33.8	29.7	26.6
2131056	PAT_00080518	0	0	67	26	2	2	98	75	31	36	61	34	55	47	46	41	34	38	40	33	34.9	23.8	12.1	27.3	28.8	17.5	16.4	38	35.5	23.2	24.1	24.8
2131056	PAT_00080623	0	0	67	37	2	1	98	84	39	76	65	69	35	79	59	41	36	69	66	60	22	5.8	7.5	8	40.6	3.8	20.3	32.9	40.4	10	7.6	9.5
2131056	PAT_00080644	0	0	67	52	2	2	98	83	60	33	40	45	59	33	68	43	39	38	41	35	10.7	24	31.5	18	25.8	27	12.3	33.8	28.2	27	24.2	25.9
2131056	PAT_00082296	0	0	67	106	2	2	98	77	60	28	23	31	40	25	76	68	46	29	27	36	16.9	31.5	50.7	26.2	33.9	38.2	8.7	15.2	26.5	35.4	30.2	21.6
2131056	PAT_00082415	0	0	67	58	2	1	98	59	57	25	30	32	40	28	54	65	59	50	31	33	17.1	28.7	37.9	24.5	35.5	31.4	14.6	14.6	16.8	17.7	23.8	23.5
2131056	PAT_00083051	0	0	67	63	2	2	98	83	66	36	48	39	61	39	41	44	26	27	41	75	9.4	25.9	33.6	23	25.3	28.6	25.1	24.8	31.5	35.5	24.2	9.6
2131056	PAT_00083679	0	0	67	73	2	2	98	97	63	45	54	56	47	56	47	42	55	45	44	69	10.3	14.9	17.2	11.4	24.6	13.6	18	21.9	20.6	21	16.2	7.8
2131056	PAT_00083981	0	0	67	26	2	2	98	74	41	50	80	41	40	71	42	33	28	56	49	57	33.9	16.7	4.5	23.3	36.8	8.7	21.4	38.2	41.3	18.8	16.7	12.3
2131056	PAT_00083987	0	0	67	81	2	2	98	70	72	44	65	53	48	62	39	61	37	53	48	65	11.1	20.1	25.9	18.6	34.9	20.7	19.7	15.9	26.3	25	23.8	14.2
2131056	PAT_00084154	0	0	67	52	2	1	98	60	45	55	59	48	44	65	59	47	33	40	53	66	21.3	13.2	14.2	15.7	40.4	10.3	12.9	33.3	29.7	20	13.6	9.6
2131056	PAT_00084203	0	0	67	49	2	2	98	80	50	32	58	35	46	39	56	64	23	29	31	36	13.8	27.4	34.4	23.3	31.7	29.9	16.7	23.3	38.1	31.2	29.3	25.8
2131056	PAT_00084248	0	0	67	82	2	2	98	78	36	52	38	48	26	53	51	82	54	70	53	62	30.8	24.3	24.5	25.9	39.8	23.6	30.1	11.8	19	10.4	20.7	15.1
2131056	PAT_00084561	0	0	67	74	2	2	98	69	36	33	49	35	43	39	40	42	43	54	31	37	26	25.4	23.9	25.3	32.3	24.5	22.9	23.9	23.8	17.8	23.8	20.9
2131056	PAT_00084719	0	0	67	74	2	1	98	60	36	50	58	36	31	59	41	32	25	43	96	88	23.2	25	29.1	26.3	34.2	24.7	23.1	34.3	34.2	20.3	0.8	4
2131056	PAT_00085148	0	0	67	89	2	2	98	75	34	32	33	35	28	35	48	28	34	57	30	35	28.4	26.5	27.7	26.5	47.8	26.4	14.8	33.9	28.4	15.4	24.8	26.7
2131056	PAT_00085236	0	0	67	52	2	1	98	69	54	56	36	57	44	46	44	43	44	46	51	58	20.6	13.4	26	11.4	33.4	19.7	21.7	23.8	23.9	19.5	15.4	13
2131056	PAT_00085307	0	0	67	43	2	2	98	76	62	34	49	35	57	38	46	38	24	28	31	36	12	27.3	34.2	23.9	28.7	29.7	25.1	32.7	38.7	30.9	27.4	25.3
2131056	PAT_00085388	0	0	67	29	2	1	98	73	52	55	28	70	44	47	63	46	31	32	46	41	14.9	14.8	34.5	8.6	40.9	21.7	13	22.8	23.2	23.2	15.9	18.2
2131056	PAT_00086102	0	0	67	65	2	2	98	67	40	58	59	48	73	60	73	65	46	47	41	50	31.4	20.7	19.5	25.7	18.5	19.2	9.1	13.8	20.6	18.8	22.5	19.9
2131056	PAT_00086312	0	0	67	51	2	1	98	65	66	35	49	45	54	44	44	39	24	26	47	88	12.6	26.2	31.5	22.5	29.5	27.4	27.4	29.3	40.2	30.4	17.2	3.8
2131056	PAT_00087554	0	0	67	73	2	1	98	68	47	32	38	35	44	35	69	53	41	49	31	37	19.3	26.9	32.3	25.4	35	28.1	13.1	17.4	23.2	17.9	24.9	23.8
2131056	PAT_00088005	0	0	67	67	2	1	98	64	51	56	54	57	26	55	30	26	20	42	70	70	13.6	15.8	19	14.1	39	16.8	29.7	41.5	36.4	21.7	8.6	7.5
2131056	PAT_00088109	0	0	67	43	2	1	98	97	38	64	78	59	25	69	50	37	32	44	49	53	19.4	11.2	9.5	12.1	45.2	11.3	23.3	37.7	44.4	22.2	18.1	13.8
2131056	PAT_00088809	0	0	67	77	2	2	98	63	49	32	36	33	63	34	61	47	51	46	58	56	17.9	25.7	29.9	23.8	21.8	26.9	10.3	22.8	27.4	18.5	14.8	13.9
2131056	PAT_00090710	0	0	67	68	2	2	98	88	49	51	42	50	45	41	39	46	34	36	58	64	24.3	21.4	37.4	20.6	39.4	27.1	38	21.6	27.6	24.5	19.6	15.3
2131056	PAT_00091793	0	0	67	49	2	1	98	77	60	64	56	48	29	71	61	38	62	75	73	73	13.3	14.5	24.2	16.3	36.9	16.2	12.3	28.2	16.5	10.3	6.7	7.7
2131056	PAT_00092064	0	0	67	28	2	2	98	64	35	45	78	39	40	60	47	43	23	35	47	61	30.3	17	4.8	22.6	36.3	9.5	19.9	30.8	37.1	22	16.2	10.1
2131056	PAT_00092151	0	0	67	75	2	2	98	66	77	46	37	65	56	40	43	36	35	40	46	78	7.1	16.7	32.1	8.9	27.5	23.5	30.2	34.2	38.2	31.2	23.1	7.7
2131056	PAT_00092371	0	0	67	37	2	2	98	95	47	39	57	48	42	45	46	49	52	30	35	43	15.1	23.8	36.1	16.2	31.3	27.7	16.6	22.4	20.6	31.7	28.2	24.1
2131056	PAT_00094196	0	0	67	53	2	2	98	59	61	36	45	37	55	43	47	53	34	35	40	61	9.9	25.5	35.1	21.6	27.9	27.9	21.3	20.5	29.4	29.6	23.9	11.9
2131056	PAT_00099035	0	0	67	27	2	2	98	64	34	34	38	34	43	38	46	44	27	47	46	60	22.8	22.3	22.7	22.7	26.6	22.6	20	28.4	33	21.8	19.4	11.9
2131056	PAT_00099050	0	0	67	42	2	1	98	79	57	36	43	35	58	39	40	30	20	45	34	41	10.7	25.1	32.8	22.1	23.1	27.6	22.4	40.1	36.6	20.5	22.7	20.2
2131056	PAT_00099094	0	0	67	69	2	1	98	77	62	53	49	55	44	51	53	65	60	69	43	44	13.4	16.7	24.4	15.7	25.6	19.8	18.5	14.9	12.1	10	18.5	16.1
2131056	PAT_00099215	0	0	67	26	2	2	98	72	55	63	61	62	39	63	48	44	42	52	55	61	14.8	11.1	13.7	11.2	40.1	11.9	19.4	24.3	23.7	15.1	15.7	11.9
2131056	PAT_00099244	0	0	67	64	2	2	98	64	42	29	46	32	52	35	61	37	21	20	25	33	23.8	29.2	32.1	27.5	25.5	29.3	15.7	29.8	42.4	40	33.9	28.6
2131056	PAT_00099389	0	0	67	65	2	2	98	62	33	39	40	37	49	44	43	27	35	38	37	44	27.3	22.9	26.9	24.2	38.8	23.1	19.4	30.7	26.4	22.7	21.5	18.8
2131056	PAT_00099455	0	0	67	63	2	2	98	67	57	33	50	31	58	42	46	49	38	31	32	59	13.3	26.8	30.9	25.3	27.1	27.5	21.6	25.1	29.7	28.5	25.5	12
2131056	PAT_00099596	0	0	67	53	2	2	98	78	44	41	41	44	38	39	53	40	28	32	50	67	20.9	23.9	27	21.7	45.1	24.9	19.2	33.2	45.9	37.2	26.6	16
2131056	PAT_00099713	0	0	67	57	2	2	98	76	44	31	28	36	47	32	41	31	34	44	50	63	18.1	26.8	34.4	23.8	34.6	29.2	22.3	40.5	34	17.4	13.8	9.9
2131056	PAT_00099759	0	0	67	39	2	2	98	54	60	58	52	62	31	58	23	33	30	51	50	61	10.6	17.8	22.3	14.1	34.4	18.4	35.2	41.8	36.2	17.5	17.4	12.3
2131056	PAT_00099909	0	0	67	39	2	1	98	98	36	29	30	32	48	28	49	36	24	32	44	53	34.4	29.7	35.3	28.9	32.9	29.8	17.7	27.6	40.1	32.5	25.1	19
2131056	PAT_00099936	0	0	67	27	2	1	98	51	34	40	52	37	56	49	50	56	43	52	55	59	30.6	20.4	16.6	23.9	25.5	18	14.6	21.4	23	14.7	13.3	12.8
2131056	PAT_00100048	0	0	67	33	2	2	98	78	40	41	55	33	35	47	44	39	28	41	25	43	20.9	21	20.8	22.8	26.7	20	24.5	34.9	34.9	22.9	26.3	17.2
2131056	PAT_00100488	0	0	67	41	2	2	98	52	56	43	58	38	32	50	44	48	46	62	51	82	13.4	24.1	30	22.9	34.1	25.7	21.6	27.7	23.9	12.4	16.7	4.3
2131056	PAT_00100732	0	0	67	42	2	1	98	73	71	42	40	50	52	40	63	53	27	43	53	83	11.5	25.6	48.1	16.3	29.4	33.9	10.8	16.1	29.5	23.1	17.6	5.4
2133983	2131056	0	0	65	69	2	2	81	100	39	36	54	34	48	44	41	23	21	25	27	30	20.5	24.6	25.9	23.7	24	23.7	22.5	31.4	52.2	40.3	32.8	29.4
2133983	2133983	1	1	65	66	2	2	81	84	100	75	33	90	86	40	96	100	68	70	100	86	0	10.8	34.5	3.5	5.6	24	0.6	0	12.2	15.1	0	4.1
2133983	2163990	0	1	65	67	2	2	81	61	94	75	47	92	81	56	83	65	67	64	88	56	1.9	6.8	29	1.7	10.7	15.1	4.5	13.6	20.1	23	3.7	15
2133983	2275172	0	0	65	51	2	2	81	73	64	72	44	64	60	73	68	47	66	50	69	56	12.5	9	21.5	10.4	18.2	9.7	11.4	20.6	14.4	34.4	13.1	12.8
2133983	PAT_00000035	0	0	65	56	2	1	81	57	71	94	37	98	62	57	76	77	43	49	53	64	9	3	27.8	0.4	16.7	15.3	8.2	10.5	22.9	30.1	23.7	18.6
2133983	PAT_00000052	0	0	65	56	2	1	81	77	66	76	12	99	37	43	43	65	67	51	59	70	8.8	6.9	46.6	0.2	28.2	19.4	15.7	11.5	15.7	27.4	17	13.4
2133983	PAT_00000078	0	0	65	44	2	1	81	78	67	52	38	85	40	46	92	80	56	34	64	91	13.3	13.4	31.3	5.4	30.2	24.9	1.9	7.5	16.9	33.7	18.2	2.1
2133983	PAT_00000146	0	0	65	71	2	1	81	68	56	66	39	67	64	56	34	40	40	39	49	52	12.5	16.3	32.1	13.8	10.8	23.4	36	25.1	26.8	32.7	23	16
2133983	PAT_00000148	0	0	65	34	2	1	81	67	93	96	73	99	80	84	74	58	31	65	66	66	1.7	1.1	20.4	0.1	10.1	7.3	12.4	14	29.8	21.8	17.4	15.8
2133983	PAT_00000246	0	0	65	45	2	1	81	55	93	71	48	87	73	49	66	82	37	33	67	79	2.3	10.9	33.9	4.5	11.6	24.5	9.7	5.7	22.3	34	12	7.7
2133983	PAT_00000386	0	0	65	83	2	2	81	90	85	77	40	81	77	59	72	44	47	49	85	61	3.2	7.8	38.6	5.3	5.1	18.4	7.8	24.8	17.6	24.8	4.3	16
2133983	PAT_00000416	0	0	65	71	2	1	81	77	67	74	46	92	44	35	86	63	87	57	60	60	16.3	10.8	30.8	2.3	43.7	22.9	5.1	12.7	3.4	28.4	21.4	17.9
2133983	PAT_00000510	0	0	65	46	2	2	81	53	83	81	51	82	59	77	71	61	79	50	75	74	5.1	5.9	28.4	5	13.6	7.5	12.7	17.5	3.8	25.6	10.3	9.3
2133983	PAT_00000513	0	0	65	49	2	1	81	85	66	71	57	90	48	66	71	60	64	62	68	77	18.2	10.2	25.7	2.7	42.8	18.1	9.3	17	16.2	28.9	14.9	6
2133983	PAT_00000612	0	0	65	40	2	1	81	56	72	87	43	95	40	58	59	59	71	72	66	65	7.1	4.6	35.8	1.1	26.5	16.9	20.6	24	12.3	20.1	17.8	11.6
2133983	PAT_00000702	0	0	65	55	2	2	81	67	88	68	49	93	62	53	44	41	33	29	46	78	4.1	8.9	34	1.8	15.9	26.1	23.4	36.4	45.9	44.5	20.7	7.6
2133983	PAT_00000784	0	0	65	28	2	2	81	69	82	70	54	81	68	68	67	70	70	69	88	62	8	7.7	27.2	6.4	17	9.1	10.7	15.2	14.8	8.4	4.7	15.3
2133983	PAT_00000841	0	0	65	30	2	2	81	79	81	80	60	92	61	66	66	47	53	38	47	67	8.9	7.4	29	2.3	28.5	17.8	11.6	23.9	17.8	41.8	22.2	13.1
2133983	PAT_00000883	0	0	65	70	2	2	81	75	79	72	36	84	69	61	42	35	28	46	40	92	6.1	12.2	27.7	7.5	8.8	21.8	55.8	40.7	48.9	20	28.7	4
2133983	PAT_00001055	0	0	65	82	2	2	81	64	56	67	44	61	58	71	53	60	44	50	45	54	13.7	11.5	38.8	13.7	17.2	14.2	19.3	22.1	14.7	26.9	22.9	13
2133983	PAT_00001071	0	0	65	23	2	2	81	59	65	92	63	79	58	73	72	76	92	70	66	58	22.2	1.5	23	10.8	37.1	12.8	12.6	9.1	1.4	17.6	15.2	17.5
2133983	PAT_00001379	0	0	65	45	2	1	81	86	83	80	39	87	62	65	51	46	62	57	76	61	8.3	5.8	27.8	5.8	18.1	10.8	23.2	33.3	36.2	35.5	14.8	11.8
2133983	PAT_00001548	0	0	65	78	2	1	81	73	83	82	29	72	72	46	69	93	59	60	78	72	4.7	7.5	45.3	5.9	11.3	20	7.6	2	11.2	23.1	10.5	9.8
2133983	PAT_00001584	0	0	65	38	2	1	81	67	72	50	40	66	54	32	32	39	41	38	56	61	10.4	24.1	34.8	12.9	26.4	40.4	34.4	29.5	26	26.9	13.5	14.9
2133983	PAT_00001634	0	0	65	76	2	2	81	84	74	77	62	84	51	68	55	44	45	46	76	45	13.5	9.8	20.6	7.9	26.8	14.7	24.6	24.6	23.1	21	14.5	27.6
2133983	PAT_00001855	0	0	65	66	2	1	81	54	64	82	51	74	49	65	72	26	38	32	59	70	13.5	6.1	34.9	8.3	20	14.5	10.8	29.8	46.2	32.5	15.3	12.1
2133983	PAT_00001942	0	0	65	38	2	2	81	81	80	95	60	90	53	72	62	70	66	60	68	86	10.8	1	24.2	3.6	27.1	11.2	14.8	15.3	14.7	24.5	10.4	3.1
2133983	PAT_00002012	0	0	65	41	2	1	81	92	74	90	37	86	61	89	55	53	56	61	63	70	6	2	36.9	2.8	11.9	4.1	20.9	22.4	24.4	27.4	15.4	8.6
2133983	PAT_00002167	0	0	65	50	2	1	81	65	84	71	30	81	48	50	37	42	49	58	62	57	8.3	7.6	34.8	5.7	25.8	18.5	25.3	20.2	30.9	28.8	18.3	15.1
2133983	PAT_00002316	0	0	65	19	2	1	81	99	72	59	55	70	54	52	48	50	59	55	56	65	11.4	18.5	27.1	12.5	20.7	22.1	26.5	19.9	30.6	27.3	19.1	14.2
2133983	PAT_00002399	0	0	65	78	2	1	81	89	89	59	33	75	70	42	79	57	62	65	73	62	4.6	11.8	39.2	7	10.1	20.1	9.3	24.3	19.1	24.6	13.8	14.9
2133983	PAT_00002446	0	0	65	50	2	2	81	63	71	71	51	94	44	63	82	49	50	60	64	70	8.9	8	25.3	1.4	30.8	14.6	3.8	11.4	14.3	28.4	15.1	13.1
2133983	PAT_00002460	0	0	65	45	2	2	81	77	68	58	51	58	47	62	62	46	39	65	70	60	9.5	17.6	26.7	14.4	29.1	19.9	13.6	23.5	35.1	25.9	18.9	18.2
2133983	PAT_00002622	0	0	65	32	2	1	81	75	73	66	41	75	39	55	35	34	60	65	71	70	6.7	15.5	29.4	9.4	35.7	21.1	30.7	37.4	32.1	24.4	15.2	12.5
2133983	PAT_00002646	0	0	65	78	2	2	81	80	60	82	35	82	34	47	65	73	100	63	73	68	21.6	4.7	31.5	7.8	45.6	15.7	14	6.9	0	22.7	12.4	9.9
2133983	PAT_00002704	0	0	65	22	2	1	81	73	77	62	40	90	52	47	69	58	80	61	54	94	6.8	12	36.3	3.6	24.6	23.3	9.4	21.3	6.2	22.9	15	2
2133983	PAT_00002831	0	0	65	19	2	1	81	79	89	67	66	82	81	57	83	58	50	46	64	65	3.2	12.7	23.3	6.8	8.1	23.2	6.6	14.1	19.8	31.6	18.9	9.9
2133983	PAT_00002948	0	0	65	57	2	2	81	80	79	60	32	89	40	53	69	62	82	72	71	71	7.2	9.8	49.4	4.2	27.4	18.1	9.7	13.9	5.5	19.4	12.5	9.1
2133983	PAT_00003030	0	0	65	75	2	1	81	85	85	90	28	97	58	64	55	61	46	61	60	64	5.3	2.7	46.3	0.6	18.3	11.7	15.3	13.2	25.4	27.3	21.4	14.6
2133983	PAT_00003058	0	0	65	30	2	1	81	70	72	88	63	89	66	62	62	63	67	41	64	80	13.5	2.5	24.7	3.5	28.5	14.1	16.7	18.6	11.8	25.7	13.1	7.4
2133983	PAT_00003190	0	0	65	51	2	1	81	75	60	74	27	86	30	46	40	31	43	52	59	100	15	8	32	6.4	33.9	17	39.2	41.3	34.5	27.8	16.4	0
2133983	PAT_00003333	0	0	65	65	2	2	81	82	64	86	55	72	62	61	63	68	75	63	74	72	18.5	3.3	25.7	8.4	33.3	14.7	13.6	10.2	9.6	23.3	11.5	7.3
2133983	PAT_00003373	0	0	65	82	2	2	81	76	84	82	28	79	69	77	71	55	48	42	48	57	3.2	5	36.1	4.4	7.2	8.2	9.1	17	31.9	30.3	22.5	16.9
2133983	PAT_00003762	0	0	65	67	2	2	81	70	69	60	48	73	48	54	82	60	56	62	68	66	10.4	16	29.8	8.9	37.8	21.6	5.9	13	32.4	28.3	19.2	17.1
2133983	PAT_00003835	0	0	65	52	2	1	81	86	77	67	41	77	51	45	69	78	45	49	49	78	13.3	8.2	31.9	8.1	32.5	19.8	12.3	9.3	31.1	25.6	20.1	9.2
2133983	PAT_00004156	0	0	65	78	2	2	81	55	63	78	43	82	52	52	77	49	39	53	74	62	12.3	8.9	32.3	4.1	20.6	25.7	8.1	23.1	20.3	20.2	8.7	16.8
2133983	PAT_00004241	0	0	65	80	2	1	81	69	89	83	33	90	62	73	84	52	64	60	58	66	4.8	5.2	38.9	3.6	15.7	11.4	6.1	20.9	26.2	27	18.5	15.9
2133983	PAT_00004621	0	0	65	60	2	1	81	80	81	77	31	81	50	52	40	42	52	35	52	57	6.5	9.1	31.5	5.8	24	19.1	28	25.6	21.2	38.3	21.9	18.4
2133983	PAT_00004638	0	0	65	70	2	2	81	63	78	83	40	99	58	57	83	48	34	67	65	68	5.5	4.8	35.4	0.2	19.6	20	5.6	17.8	30.5	22	18.3	16
2133983	PAT_00004658	0	0	65	50	2	2	81	89	92	67	57	79	77	61	71	63	53	37	56	98	1.5	10.1	24.6	4.8	7.2	18	8.5	12.2	20.5	30.5	15.1	0.6
2133983	PAT_00004717	0	0	65	78	2	1	81	80	68	66	43	62	63	55	51	62	63	66	64	60	9	12.9	30.7	10.8	13.3	22.6	34.3	38.1	34.4	24.9	12.9	15.1
2133983	PAT_00004780	0	0	65	61	2	1	81	69	78	72	35	87	44	56	65	59	39	61	46	66	8.9	9.5	40.4	4.6	22.7	16.8	15.4	27.4	27.5	28	20.2	13.2
2133983	PAT_00004866	0	0	65	83	2	2	81	82	57	78	31	94	44	40	56	41	46	40	43	49	16.3	7.5	37.5	1.2	31	29.3	30	29.2	32.7	31.6	25.5	19.5
2133983	PAT_00005091	0	0	65	65	2	1	81	84	72	53	51	70	69	47	63	61	63	64	76	67	8.1	11.5	24.6	8.9	15.4	19	16.2	25.1	32.4	26.5	13	12
2133983	PAT_00005118	0	0	65	45	2	2	81	63	74	61	63	90	59	59	61	52	53	50	66	55	8.6	13.1	25.4	2.3	30.3	19.4	15.5	22.7	25.2	18.5	14	17.5
2133983	PAT_00005257	0	0	65	38	2	1	81	68	85	86	43	96	39	67	68	60	69	60	57	63	4	3.4	32.4	0.6	20.7	11	15.7	19.1	20.2	29	24.2	15.6
2133983	PAT_00005656	0	0	65	57	2	2	81	67	61	78	44	85	60	47	55	59	32	53	59	55	14.4	7.8	30.8	3.1	20.1	26.8	16.9	12.4	25.9	30.5	17.3	16.9
2133983	PAT_00005684	0	0	65	62	2	2	81	80	79	55	44	80	55	45	71	83	74	68	78	69	8.2	15	37.1	3.9	30	22.5	9.4	7.3	8.5	24.8	11.5	10.4
2133983	PAT_00005931	0	0	65	54	2	2	81	63	89	93	52	92	67	61	62	54	63	46	66	83	4.9	1.6	31.6	2.3	18.9	13.5	9.9	17	11.2	30.5	15.4	6.2
2133983	PAT_00006017	0	0	65	34	2	1	81	60	77	85	46	86	59	55	29	33	50	44	76	89	8.3	7.6	34.8	6.6	13.4	14	27.2	23	18.5	28.3	8	2.8
2133983	PAT_00006070	0	0	65	50	2	2	81	92	56	80	38	82	36	51	71	78	67	63	83	71	18.8	8.6	31.6	7.3	37.5	22	12	7.6	18.3	24	6.5	9.6
2133983	PAT_00006073	0	0	65	68	2	1	81	69	86	73	36	83	70	50	48	56	64	61	70	73	5.6	10.7	33.8	6.9	9.6	17.4	27.8	36.6	32.7	25.6	13.6	9.1
2133983	PAT_00006106	0	0	65	69	2	2	81	52	71	85	49	86	48	56	46	40	45	56	76	55	15	3	27.1	5.6	36.9	15.9	28.4	29.2	23.1	29.4	10.6	16.8
2133983	PAT_00006134	0	0	65	57	2	1	81	73	64	83	42	80	54	60	52	62	66	69	75	100	12.6	4.2	39.6	5.3	20.3	20.3	15	31.8	27.5	22.6	10.1	0
2133983	PAT_00006462	0	0	65	43	2	1	81	71	89	74	41	85	71	70	60	39	63	62	64	64	3.3	7.8	23	3	11.1	11.3	14.6	22.4	13.7	26.5	17.4	18.2
2133983	PAT_00006471	0	0	65	59	2	2	81	74	90	75	30	86	46	60	64	47	57	45	72	89	3.8	8.1	38	3.3	19.8	19.7	14.8	26	34.8	34.2	12.7	2.9
2133983	PAT_00006873	0	0	65	59	2	1	81	68	66	50	40	57	57	68	55	68	59	62	90	72	19.3	14.7	31.3	17.1	28.9	11.3	26.6	14.4	20.2	22.5	2.2	10.4
2133983	PAT_00007101	0	0	65	72	2	1	81	72	46	86	48	84	48	69	44	48	52	50	72	79	13.6	6.8	27.5	3	19	21.8	23.7	22.7	20.5	27.2	15.8	8.9
2133983	PAT_00007132	0	0	65	38	2	1	81	66	60	45	37	88	35	38	45	61	59	53	68	76	22.1	17.7	32.6	3.8	41.7	25.8	22.9	16.9	18.6	25.7	15.5	11
2133983	PAT_00007163	0	0	65	37	2	2	81	88	70	75	58	83	47	68	67	64	70	64	70	63	8.5	8	21.5	4.5	23	13.9	8.3	15.4	15	21.6	14.6	14.4
2133983	PAT_00007288	0	0	65	53	2	2	81	91	89	88	44	99	44	62	83	67	65	59	66	74	2.2	4.8	31.7	0.1	23.1	16.7	4.2	11.1	18	34.3	17.9	10.1
2133983	PAT_00007459	0	0	65	35	2	2	81	64	78	61	63	74	56	61	79	71	66	58	75	56	7.2	18.1	25.9	6.3	37.4	21.3	8.4	15.7	27	28.9	14.9	17.9
2133983	PAT_00007729	0	0	65	53	2	1	81	97	84	82	56	89	64	61	94	65	87	63	71	64	4.4	9.1	34.8	4.2	16.7	21.9	2.2	8.3	3.4	25.3	17	18.7
2133983	PAT_00007752	0	0	65	63	2	1	81	74	89	79	56	91	81	65	70	62	75	52	60	63	4.9	9.3	22.4	2.9	10.5	21.8	8.4	11	8.2	30.3	18.5	16
2133983	PAT_00007907	0	0	65	86	2	2	81	59	86	76	41	84	67	57	95	77	33	55	64	75	5.7	5.6	34.5	4.1	15.6	14.9	1.6	9.8	29.1	28.6	18.2	11.9
2133983	PAT_00007934	0	0	65	73	2	2	81	82	73	73	53	75	47	76	58	45	40	37	55	64	8.6	8.6	22.4	7.6	17.3	9.5	17.8	20.9	19.6	30.4	20.8	18.1
2133983	PAT_00007961	0	0	65	83	2	2	81	63	71	45	30	59	67	39	43	60	46	58	71	72	8.9	21.7	37.1	16	13.9	27.1	24.9	13.4	22.8	23.1	14.6	14.1
2133983	PAT_00007977	0	0	65	42	2	1	81	57	90	91	38	90	66	72	54	61	65	73	68	72	2	2	41.3	2.1	12.7	9	19.5	22.5	10.7	18.1	14.8	13.1
2133983	PAT_00008047	0	0	65	54	2	2	81	95	85	67	43	82	70	62	70	29	36	54	67	71	7	7.7	31.9	5.5	16.1	11.3	13.2	33	34.7	31	14.4	6.1
2133983	PAT_00008106	0	0	65	44	2	1	81	61	92	70	60	82	66	66	49	60	64	65	56	87	2.8	12.3	23.6	4.9	22.5	16.1	17.6	14.1	36.7	27.4	18.9	3.6
2133983	PAT_00008183	0	0	65	28	2	2	81	91	69	78	51	82	54	65	89	41	46	44	76	57	19	5.5	28.6	8.4	39	16	2.8	24.2	25.9	17.8	6	14.6
2133983	PAT_00008241	0	0	65	45	2	2	81	50	89	62	50	69	69	57	60	68	33	43	56	53	2.8	15.4	26.3	9.3	19.8	19.4	17.1	7.2	39.3	33.1	17	19.3
2133983	PAT_00008291	0	0	65	75	2	2	81	91	80	95	49	96	55	77	88	39	37	32	53	93	8.2	1.2	25.5	1	23	9.7	3.5	22.6	46	36.5	16.8	1.6
2133983	PAT_00008294	0	0	65	43	2	1	81	66	75	81	30	87	37	43	46	40	44	66	69	68	7.7	5.5	39.7	2.3	35.9	21.4	15.4	31.3	40.3	23.6	19.1	15.3
2133983	PAT_00008433	0	0	65	49	2	1	81	77	74	83	54	75	62	60	94	81	78	66	85	71	15.2	5.6	26.7	8.2	32.9	17.3	1.9	5.7	9.5	26	3.1	9.5
2133983	PAT_00008476	0	0	65	86	2	2	81	72	85	95	63	91	77	77	76	35	55	39	52	78	6.8	0.8	21.2	2.8	14	6.5	6.9	30.6	23	39.9	20.1	10.3
2133983	PAT_00008501	0	0	65	54	2	1	81	65	55	66	48	65	24	62	80	40	26	32	48	43	14.1	14.3	27.9	10.2	37.5	18.6	7.1	22.8	41.2	37.9	20.6	20.3
2133983	PAT_00008514	0	0	65	45	2	1	81	59	65	63	55	75	53	49	47	45	61	57	83	54	11.4	12.8	31.6	5.5	20.1	27.6	28.4	39.9	32.8	28.7	4.2	14.3
2133983	PAT_00008532	0	0	65	34	2	1	81	62	66	73	31	93	52	49	59	61	54	60	55	63	9.4	8	44.3	1.5	21.3	21.5	17.9	15.1	36.6	28.4	20.7	14.1
2133983	PAT_00008683	0	0	65	52	2	1	81	80	63	94	48	89	48	59	58	43	47	46	55	53	17.4	1.8	31.3	4.1	35.8	15.7	22.3	19.8	20.3	28.4	18.5	17.2
2133983	PAT_00008955	0	0	65	43	2	2	81	78	90	86	53	91	74	74	69	55	45	28	89	63	4.3	3.9	28	3.1	9.9	7.5	24.1	29.6	31.3	34.9	2.7	14.3
2133983	PAT_00009160	0	0	65	24	2	2	81	88	85	64	59	68	46	64	62	63	39	52	63	68	5.5	16.8	24.2	11.5	28.4	19.6	15.4	15.9	30.1	30.2	18	16.3
2133983	PAT_00009439	0	0	65	63	2	1	81	71	87	84	57	92	58	77	42	49	70	70	77	91	4.4	4.7	22.2	1.7	19.9	9.2	29.1	18.9	30	22	10.9	1.8
2133983	PAT_00009454	0	0	65	93	2	2	81	91	96	59	49	83	74	51	83	73	61	23	74	86	1.1	16.9	32.6	7.1	7.4	27.9	8	14.7	15	33.5	8.6	4.8
2133983	PAT_00009486	0	0	65	41	2	1	81	60	67	61	38	73	47	55	72	65	44	48	57	55	12.6	11.8	29.6	8.4	26.1	18.1	14	24	35.7	31.9	23.1	14.8
2133983	PAT_00009546	0	0	65	43	2	1	81	85	65	80	32	80	41	49	58	44	47	45	52	72	13.8	7.7	38.4	7.4	31.2	17.9	17.2	26.5	29.3	34	19.2	10
2133983	PAT_00009984	0	0	65	39	2	2	81	73	77	94	66	82	64	84	51	49	58	50	71	80	9.3	0.9	14.7	5.1	18.4	4.7	26.5	19.1	28.7	27.3	11.9	5.9
2133983	PAT_00010120	0	0	65	29	2	2	81	67	75	83	62	92	57	66	80	70	58	48	69	74	11.2	5	25.5	2.1	35.1	16.3	5.6	9.8	25.6	35.8	14.1	9.7
2133983	PAT_00010297	0	0	65	48	2	1	81	70	88	93	54	89	66	95	60	71	56	50	48	47	5.7	2	21.2	4.2	14.5	1	15.9	10.1	28	30.4	22.9	21.1
2133983	PAT_00010651	0	0	65	35	2	1	81	92	72	79	64	80	68	63	50	47	59	51	54	62	13.2	10.2	19.9	4.7	15.4	32.1	24.5	24	34.5	29.9	22	18.6
2133983	PAT_00010741	0	0	65	73	2	2	81	72	72	55	34	65	54	32	55	72	39	39	58	68	9.1	19.3	37	11.1	20.1	35.2	28.2	25.6	28.1	28	12.9	13
2133983	PAT_00011195	0	0	65	50	2	2	81	78	96	54	43	79	72	45	70	62	50	46	45	72	1.2	13.6	38.6	5.9	7.9	20.1	13.5	21.2	34	29.4	20.2	11.8
2133983	PAT_00011281	0	0	65	92	2	2	81	62	70	64	54	70	57	55	62	61	37	41	71	78	13.2	11.6	29.3	10.2	25.7	19.6	17.2	26.1	33.4	28.8	10.6	5.6
2133983	PAT_00011350	0	0	65	40	2	2	81	89	85	85	35	86	84	42	64	46	45	39	76	79	4.8	4.1	35.8	3.5	7.7	19.4	15.5	28.9	32.3	28.4	8.1	7.2
2133983	PAT_00011400	0	0	65	34	2	2	81	72	89	88	51	89	82	77	85	68	58	52	58	88	4.5	1.9	20.6	3.2	9.8	4.6	4.1	13.5	35.1	31.5	19.2	2.9
2133983	PAT_00011458	0	0	65	50	2	1	81	61	65	75	53	73	58	47	55	50	54	61	65	68	14.4	10.1	28.4	10	17.6	23	18	22.4	22.2	29.6	18.7	14.1
2133983	PAT_00011487	0	0	65	60	2	2	81	62	76	68	65	69	50	67	63	58	58	32	64	64	7.5	15.8	25.8	12.1	35.1	20.4	15.8	16.5	17.7	35.9	17.4	14.4
2133983	PAT_00011505	0	0	65	73	2	1	81	59	68	94	44	91	45	78	85	53	59	61	69	56	11.1	2.3	26.8	3.2	25.2	7.8	5.4	32	28.8	28.6	14.7	14.6
2133983	PAT_00011557	0	0	65	47	2	1	81	89	81	78	37	83	62	66	36	40	57	59	63	54	6.5	7.7	32.1	4.3	15.9	14.4	35.5	43.3	37.6	30.3	20.2	17.2
2133983	PAT_00011652	0	0	65	40	2	1	81	85	73	59	55	59	67	59	53	73	56	56	62	61	10.3	18.5	31.9	15.7	11.6	20.8	21.7	12.3	31.5	32.2	21.6	19.8
2133983	PAT_00011774	0	0	65	56	2	1	81	69	67	85	40	79	49	72	92	51	52	49	52	50	8.8	3.9	33.4	5	20.2	15.2	1.7	25.2	31.4	28.5	20	20
2133983	PAT_00011811	0	0	65	65	2	1	81	74	77	42	42	61	50	46	59	39	56	75	83	65	10.6	17.8	29.2	12.1	21.5	18.4	15.9	27.4	20.9	19.6	5.9	9.3
2133983	PAT_00011827	0	0	65	64	2	2	81	69	78	76	37	82	71	64	40	42	49	49	62	62	4.3	6.8	29.7	4.5	9.6	11.4	39.7	35.2	33.9	29.5	14.6	11.9
2133983	PAT_00012055	0	0	65	62	2	2	81	64	72	88	43	79	44	57	43	67	67	64	75	64	17.5	2.8	25.4	7.2	36	14.8	22.7	12.5	24.9	27.5	13.5	13.7
2133983	PAT_00012197	0	0	65	69	2	1	81	61	75	84	58	88	68	77	64	79	71	63	66	53	9.3	5.6	21	4.3	14.6	8.2	12.5	8.8	14.1	23.4	16.7	19.8
2133983	PAT_00012266	0	0	65	53	2	2	81	67	66	87	59	84	53	65	75	57	55	51	67	64	15.6	3.2	25.5	4.3	35.2	15.9	7.2	16.8	20	27.9	16.7	13.7
2133983	PAT_00012546	0	0	65	69	2	1	81	67	88	77	52	92	59	57	65	73	52	58	58	65	3.2	9.3	26.5	1.7	18.9	18.7	12.9	8.9	30.5	27.9	21.5	15.9
2133983	PAT_00012577	0	0	65	66	2	1	81	75	80	37	23	64	29	31	36	41	57	65	56	62	10.5	17.3	34.7	7.1	47.9	27.8	25.5	27.3	28.5	22.4	19.1	15.8
2133983	PAT_00012621	0	0	65	67	2	2	81	57	92	88	42	95	72	69	64	46	60	58	81	78	1.9	2.4	31.1	0.8	12.2	9.3	16.6	29	31.8	26.9	6.2	5.6
2133983	PAT_00012645	0	0	65	56	2	2	81	70	61	87	55	83	44	60	89	77	46	54	64	56	20.3	3.1	27.9	6.2	44.4	17.1	3.2	7	36.7	30.6	12.8	16.6
2133983	PAT_00012646	0	0	65	45	2	2	81	58	68	77	51	98	49	67	95	72	56	49	65	77	14.6	8.8	26.6	0.4	39.2	16.1	1.2	9.9	27.8	27.9	15.3	9.2
2133983	PAT_00012687	0	0	65	68	2	1	81	59	90	87	65	94	66	72	75	35	41	40	56	92	2.5	5.4	18.8	1.6	12.3	13.1	6.3	27.3	36.7	34.7	18.5	1.7
2133983	PAT_00012854	0	0	65	45	2	1	81	57	95	52	31	84	58	33	45	28	34	27	45	71	0.8	15.2	38.5	3.2	16.7	29.7	17.7	24.2	25	36.8	23.6	15
2133983	PAT_00012902	0	0	65	68	2	1	81	70	82	79	46	84	59	68	38	38	38	46	68	89	9	8	26	6.6	18.3	13.5	35.2	31.5	35.9	27.5	11.5	4.4
2133983	PAT_00012984	0	0	65	55	2	1	81	53	55	70	45	66	60	74	60	87	80	61	84	77	17.7	9.3	25.4	11.9	24.8	7.3	16.4	4.9	5.7	25.8	8.2	6.9
2133983	PAT_00013023	0	0	65	73	2	2	81	76	80	65	46	78	46	51	71	63	72	73	66	48	8.8	17.6	28.8	11.3	19.4	29.5	7.8	21	16.7	10.7	13.9	20.7
2133983	PAT_00013074	0	0	65	43	2	2	81	62	80	78	37	86	63	61	55	67	63	59	65	82	10.3	7.2	33.2	6.3	20	13.8	20.1	17.6	19.1	35.7	19.6	6.2
2133983	PAT_00013464	0	0	65	67	2	1	81	54	61	74	39	73	55	62	61	31	27	52	69	72	12.7	9.1	39.8	7	18.8	17.9	13.1	28	40	26.1	12.1	11.4
2133983	PAT_00013487	0	0	65	73	2	1	81	74	83	51	34	80	41	36	63	71	49	49	48	58	8.4	17.5	32.3	5.4	38.9	26.4	12.4	10.5	22.1	27.9	21.8	20.2
2133983	PAT_00013549	0	0	65	56	2	1	81	81	85	60	59	81	61	56	61	56	83	51	57	52	6.7	15.9	30	4.9	32.4	22.4	16.1	21.1	5.4	23	16.1	18.3
2133983	PAT_00013714	0	0	65	54	2	2	81	91	75	82	53	97	60	65	47	45	66	66	71	69	10.4	4.1	25.3	0.6	26.8	15.2	16.5	21.2	21.3	25.4	14	6.7
2133983	PAT_00013768	0	0	65	53	2	1	81	59	91	75	40	90	73	57	75	96	59	50	58	68	3.3	5.5	27	2.4	11.8	12.8	7.5	0.9	22.1	27.9	17.9	13
2133983	PAT_00013854	0	0	65	25	2	1	81	66	37	61	33	48	26	42	36	18	27	43	80	50	19.1	13.6	47.1	13.7	33.7	24.7	27.4	39.1	38.2	32.4	9.6	16.3
2133983	PAT_00014104	0	0	65	69	2	2	81	64	98	67	34	91	49	49	49	51	72	59	78	75	0.8	8.4	42.3	1.5	17	19.2	18.2	18.5	16.9	22.7	10.7	9.1
2133983	PAT_00014148	0	0	65	43	2	2	81	80	91	87	35	100	50	58	97	71	44	53	53	81	3.1	4.1	36.6	0	19	16.4	0.6	7.4	36.4	26.2	18.1	6.3
2133983	PAT_00014387	0	0	65	61	2	1	81	54	98	66	48	85	79	56	52	40	46	55	67	68	0.3	11.1	31.9	3.4	8.6	19.8	14.5	26.6	36.8	28	15.4	8.6
2133983	PAT_00014393	0	0	65	56	2	2	81	67	79	60	55	69	44	65	60	57	53	58	43	72	10	15.1	24	10.2	30.8	16.6	15	17.8	21.5	30.8	23.3	10.1
2133983	PAT_00014461	0	0	65	72	2	2	81	79	68	72	45	50	66	70	66	75	78	65	79	77	16.1	8.7	28.4	14	22.1	9.6	12.8	10.5	13.8	21.8	7	6.8
2133983	PAT_00014525	0	0	65	65	2	1	81	96	80	71	51	77	62	60	83	73	59	68	71	76	11	7.9	26.5	7.5	23.3	14.2	4.9	6.9	13	19.4	13.4	11.8
2133983	PAT_00014662	0	0	65	56	2	1	81	68	91	62	42	81	78	44	30	40	44	53	63	83	1.9	10.8	30.7	4.4	9.2	23.3	26.4	25.3	29.1	25.5	15.6	5.6
2133983	PAT_00014709	0	0	65	58	2	1	81	64	77	74	51	90	47	59	84	51	60	63	70	97	13.4	9	27.8	2.5	36.7	18.9	3.3	19.8	17.6	20.3	15.3	0.5
2133983	PAT_00014982	0	0	65	48	2	1	81	77	57	81	37	79	44	64	54	60	42	29	46	55	12.3	9.3	38.7	8.7	19.2	15.8	14.9	20.5	28.5	34.6	18.7	14.4
2133983	PAT_00015010	0	0	65	62	2	1	81	97	54	69	37	61	58	48	73	67	75	65	78	75	19.4	13.4	32.6	14.2	28.4	29.9	15.3	19.5	18.9	19.9	10.6	10.4
2133983	PAT_00015616	0	0	65	49	2	2	81	64	90	73	50	90	65	48	73	71	53	39	74	79	1.8	10.3	28.7	3.6	13.9	26.3	12.3	14.6	28.5	33.3	9.1	6.1
2133983	PAT_00015674	0	0	65	63	2	2	81	58	62	58	61	55	59	68	51	47	55	60	67	64	15.2	15.4	18.7	14.6	17.3	14.9	16.6	27.1	30.9	28.3	17.5	15.4
2133983	PAT_00015835	0	0	65	61	2	2	81	78	83	70	45	90	61	44	58	57	58	54	62	47	4.5	12.6	31.4	3	15.7	30	20.9	23.2	28.3	36.8	19.1	19.3
2133983	PAT_00016111	0	0	65	82	2	2	81	78	90	83	44	87	80	62	65	68	67	52	79	82	3.9	7	35.1	5.3	7.8	13.3	19.1	24	24.8	27.1	6.3	4.5
2133983	PAT_00016508	0	0	65	62	2	1	81	82	72	84	43	88	50	51	77	71	55	60	59	67	8.8	8.7	35.6	3.6	23.4	28.2	5.4	12.2	26.1	27.8	19.1	9.5
2133983	PAT_00016559	0	0	65	48	2	1	81	60	79	80	41	88	51	72	39	62	68	67	70	58	9.9	5.9	37	5	24.8	11.8	22.4	17.3	9.6	28.4	15.1	14.7
2133983	PAT_00016572	0	0	65	54	2	1	81	59	71	89	46	84	67	81	78	57	64	45	58	66	11	2.9	30	4.3	14.7	6.5	10.5	20.2	15.5	34.5	24	14.9
2133983	PAT_00017156	0	0	65	64	2	1	81	60	92	77	47	88	66	72	84	50	39	59	65	62	2.2	7.9	30.1	3.6	9.3	11.5	5	17.2	28	28	18.6	17.9
2133983	PAT_00017609	0	0	65	58	2	1	81	75	85	79	65	89	75	72	51	49	57	58	58	52	4.2	6.7	21	3.3	9.1	12.4	21.4	35.1	36.3	31.1	22.9	22.2
2133983	PAT_00017979	0	0	65	46	2	1	81	94	67	65	36	65	50	59	57	55	26	34	38	38	8.2	8.4	32	9.3	14.4	12.3	13.2	23.9	45.2	35.3	27.6	25.9
2133983	PAT_00018420	0	0	65	71	2	1	81	89	88	89	34	96	56	58	93	85	79	63	68	62	3.5	2.1	41.2	1	16.4	14.4	1.4	5.5	7.5	26.5	17.1	16.6
2133983	PAT_00018656	0	0	65	78	2	1	81	53	84	71	45	84	68	54	39	41	45	36	34	32	6.2	7.6	23.8	4.3	14.8	15.4	21.4	25.5	26.7	35.7	33.2	31.9
2133983	PAT_00018721	0	0	65	51	2	1	81	63	84	82	33	82	41	54	43	42	34	52	62	80	8.6	5.1	36.7	5.5	25.3	16.3	54.6	42.9	35.9	31.5	16.3	6.8
2133983	PAT_00018993	0	0	65	55	2	1	81	79	100	74	47	98	66	49	74	59	49	52	57	73	0	7.2	29.8	0.3	11.3	22.3	6.8	34.9	38.8	30.8	21.6	11.1
2133983	PAT_00019010	0	0	65	77	2	2	81	75	62	79	35	75	50	72	43	58	75	69	70	60	11.9	4.6	34.3	5.8	16.4	9.1	20.3	24.2	14.8	16.3	12.1	17.3
2133983	PAT_00023190	0	0	65	82	2	1	81	65	92	81	43	97	50	55	67	72	41	51	43	69	2.9	4.3	33.7	0.5	21.7	15.4	12.6	8.5	33.3	30.5	21.8	12
2133983	PAT_00024009	0	0	65	51	2	2	81	64	75	96	57	92	54	77	84	41	43	47	64	75	12.4	1	23.8	2.5	28.2	11.4	5.9	24.9	43	28.9	14.4	7.8
2133983	PAT_00024093	0	0	65	59	2	2	81	77	64	78	70	80	54	76	48	52	52	55	65	59	13.7	6.8	17.9	4.9	31.3	11.7	24.9	31	34.8	28	16.4	16.6
2133983	PAT_00024195	0	0	65	44	2	1	81	56	80	57	36	73	45	38	41	36	38	62	71	61	9.5	15.3	33.3	6.4	34.5	27.2	27.6	31.1	36.4	24.3	15.3	15.8
2133983	PAT_00024520	0	0	65	67	2	1	81	59	46	39	26	81	25	29	76	78	61	62	67	81	20.1	20.2	36.5	7.7	53.2	30.4	7.6	6.5	12.5	23	12	5.4
2133983	PAT_00025213	0	0	65	82	2	2	81	65	97	63	64	86	81	59	52	47	40	45	73	64	0.8	15.1	26.5	6.1	8.4	27	20.8	26.7	23.4	17.5	10.9	14.6
2133983	PAT_00025261	0	0	65	51	2	1	81	84	63	77	48	92	59	53	59	60	42	58	55	68	11.8	9.7	30	1.9	19.3	31.5	14.5	29	38	28.4	12.5	11.2
2133983	PAT_00025350	0	0	65	74	2	2	81	76	70	70	26	96	30	46	80	49	65	78	86	63	9.2	9.2	41.3	0.9	34.6	20.1	3.8	19.9	26.9	16.6	6.8	10.3
2133983	PAT_00025685	0	0	65	41	2	1	81	63	87	72	33	87	53	54	79	64	58	47	77	82	5.9	8.7	30.6	5.6	14.9	16.9	7.8	19	26.8	34	7.4	5.8
2133983	PAT_00026073	0	0	65	60	2	1	81	54	75	66	58	74	60	58	41	36	29	46	50	62	10.3	11	27.8	9.6	16.9	13.8	51.9	52.1	49.8	33.7	23.4	16.2
2133983	PAT_00026743	0	0	65		2	1	81	68	64	63	51	82	43	51	49	79	65	71	73	59	17.8	14.6	24.4	9.9	34.1	23	18.9	15.4	16.4	18.1	6.2	18.1
2133983	PAT_00026750	0	0	65	75	2	2	81	75	61	74	57	78	41	71	68	56	75	69	63	62	13.4	10.7	31.1	6.2	38.7	17.5	16.1	26.2	7.1	19.1	14.7	13.1
2133983	PAT_00026777	0	0	65	62	2	2	81	62	60	70	53	95	49	56	55	65	38	42	65	74	18.8	10.3	24.9	1.1	40.6	19	16.6	13.4	38.4	31.7	14.8	11.5
2133983	PAT_00027339	0	0	65	52	2	1	81	61	84	59	52	61	40	54	46	50	69	57	55	71	8.1	19.3	28.8	13.2	53.5	23.8	20.4	21.4	19	11.8	21.3	12.5
2133983	PAT_00027356	0	0	65	57	2	2	81	87	94	69	40	82	69	56	57	46	35	50	78	69	1.5	8.1	27.4	4	12.5	15.5	18.3	28.3	35.9	24.8	5.8	10.6
2133983	PAT_00027600	0	0	65	48	2	1	81	73	67	63	76	60	63	71	82	82	47	63	57	59	11.6	13.1	14.8	12.6	21.5	11.8	4	5.1	22.4	26.4	23.5	18.6
2133983	PAT_00027791	0	0	65	42	2	2	81	65	76	52	55	59	77	56	61	49	57	46	61	61	8.1	19.2	26.1	15.6	14.1	21	16.7	19.2	17.7	38.6	21.3	21.2
2133983	PAT_00027952	0	0	65	69	2	2	81	81	86	74	68	87	63	66	65	65	51	38	62	65	5	9.8	22.1	2.6	21.6	14.9	16.6	19.8	19.2	38.2	16.8	14.9
2133983	PAT_00028077	0	0	65	43	2	1	81	99	73	70	66	75	70	67	38	46	37	48	57	53	6.1	13	19.3	9	11.2	18.6	29.3	22.2	38.4	31.9	23.8	18.6
2133983	PAT_00028593	0	0	65	57	2	1	81	59	66	78	38	85	46	63	62	77	65	49	72	82	15.7	4.5	25.6	5.3	36.1	10.9	16	18.4	22.8	20.5	10	5.4
2133983	PAT_00028758	0	0	65	74	2	1	81	87	100	78	45	91	93	56	65	63	46	48	75	66	0	6.9	28.7	2	1.7	16.8	20.4	26.4	34.2	26.4	6.9	12.8
2133983	PAT_00029122	0	0	65	38	2	1	81	63	93	81	33	100	60	60	48	59	57	59	67	74	2.2	4	26.8	0	13.8	10.3	18.3	14.7	34	24.5	13.2	11.8
2133983	PAT_00029400	0	0	65	59	2	1	81	66	66	56	28	54	73	46	85	50	53	48	41	50	11.3	16.6	37	14.4	7.3	18.3	4.1	27.7	36.8	34.9	26.7	18.2
2133983	PAT_00029465	0	0	65	75	2	1	81	71	84	71	54	78	69	52	97	57	69	69	76	63	7.7	13.4	25.1	6.3	15.1	35.8	0.7	21.3	30.4	22.6	13.8	13.2
2133983	PAT_00030024	0	0	65	68	2	2	81	78	98	66	30	94	42	35	65	71	40	31	48	100	0.6	9.1	41.6	1.5	24.6	21.4	10.8	6.1	35.8	41.6	20.9	0
2133983	PAT_00030680	0	0	65	78	2	2	81	55	67	85	40	87	54	62	56	44	37	40	46	64	10.1	5.5	32.4	4.2	17.8	13.7	17.1	32.4	42	33.5	22.4	13.1
2133983	PAT_00030731	0	0	65	53	2	1	81	68	63	64	61	69	44	63	77	75	59	63	65	55	12.2	17.6	27.3	11.2	36.9	20.8	6.5	6.2	38.4	31.5	22.2	19.9
2133983	PAT_00032513	0	0	65	39	2	2	81	57	77	100	29	92	36	69	79	71	63	61	71	68	8.9	0	29.4	2.5	26.5	10.9	6.7	16.9	12.6	30.1	16.2	13.9
2133983	PAT_00032553	0	0	65	62	2	1	81	89	78	74	61	92	54	69	61	37	50	63	69	60	11	10.9	23.7	1.7	36.6	16.6	14.9	25.7	22.9	25.1	14.4	15.9
2133983	PAT_00033346	0	0	65	39	2	1	81	81	75	84	37	99	46	51	90	61	69	72	80	63	8.7	4.8	33.9	0.2	28.8	16.7	1.6	14.9	24	20.3	10.5	13.9
2133983	PAT_00035074	0	0	65	58	2	1	81	65	82	68	38	77	56	49	85	67	43	30	35	37	6.3	10.7	38.7	5.8	22.6	19.2	3.6	9.5	20.9	36.7	29.1	25.9
2133983	PAT_00035366	0	0	65	55	2	1	81	66	64	52	51	70	40	54	76	58	47	37	47	37	13.6	19.6	30.3	7.7	53	23.4	8.3	15.4	17.8	29.8	20.7	23.7
2133983	PAT_00035407	0	0	65	76	2	1	81	69	89	81	69	89	81	69	61	69	63	66	85	75	4.8	10.6	19.4	2.7	11.3	22.9	16.3	12.8	23.1	21.8	7.2	8.7
2133983	PAT_00035474	0	0	65	65	2	2	81	74	100	81	32	97	60	50	73	99	99	75	76	63	0	5.2	40	0.6	9	17.6	6.9	0.2	0.2	9.3	8.7	13.4
2133983	PAT_00036640	0	0	65	63	2	1	81	61	82	69	32	80	59	64	79	90	76	47	51	53	9.7	10.7	32.1	7.7	19.9	12.9	8	2.2	6.5	33.3	21.4	20.3
2133983	PAT_00037011	0	0	65	67	2	2	81	76	71	65	61	63	37	62	64	45	43	30	46	77	6.3	13.1	24.4	8.9	21.6	16.3	16.3	21.8	27.9	38.3	19.7	9.1
2133983	PAT_00037064	0	0	65	73	2	1	81	66	73	51	35	79	57	42	64	67	50	45	95	67	11.4	16.7	41.6	10.4	21.9	25.9	16.7	23.5	27.7	26.5	0.8	13.4
2133983	PAT_00037983	0	0	65	62	2	1	81	54	51	68	59	55	58	75	74	67	69	38	48	51	14.7	9.2	19.9	10.7	16.4	10.1	8	10.6	11.9	30.9	27.7	24.4
2133983	PAT_00039464	0	0	65	60	2	2	81	71	91	86	53	94	72	73	68	71	70	56	70	62	3.4	3.9	29.2	1.8	10.5	9.2	12.8	15.4	8.9	22.2	12.7	15.1
2133983	PAT_00039665	0	0	65	74	2	1	81	74	64	69	48	76	57	58	38	43	52	50	51	54	12.1	6.3	34	4.9	21.6	16	24.6	30.6	34.6	27.9	18.9	17.5
2133983	PAT_00039897	0	0	65	65	2	2	81	57	78	87	57	89	56	67	75	76	30	31	71	84	12	3.8	26.9	3.7	30.2	13.8	7.3	8.6	25.1	34.9	9.7	3.3
2133983	PAT_00040519	0	0	65	80	2	2	81	81	74	67	49	61	63	55	93	65	62	30	57	69	6.5	12.2	30.1	9.3	12.6	19.6	1.5	10.8	13.4	28.6	19.5	15.3
2133983	PAT_00040857	0	0	65	66	2	1	81	63	78	72	30	72	68	61	79	46	59	60	58	45	7.4	6.7	39.3	6.7	14.8	13.4	7.1	35.2	36.2	29	21.8	19.7
2133983	PAT_00040928	0	0	65	64	2	1	81	78	57	89	40	94	51	44	77	64	56	59	52	80	10.9	2.5	37.5	1.1	24.1	17	8	31.5	35.1	27.3	19	8.4
2133983	PAT_00041245	0	0	65	51	2	1	81	56	73	50	40	58	95	54	47	56	55	66	62	59	9.8	17.9	31.2	13.6	1.5	20.7	18.6	17.7	32.2	24.1	20.5	19.4
2133983	PAT_00041341	0	0	65	71	2	2	81	67	75	88	47	86	60	73	71	50	43	34	68	77	9.7	2.4	25.4	3.8	20.7	9	6.9	19.1	33.5	37.9	12.3	6.5
2133983	PAT_00042316	0	0	65	39	2	1	81	82	92	57	50	78	73	56	67	69	54	66	61	71	2.1	14.5	36.5	7	12	21.1	16.7	13.8	28.2	23.4	16.9	15.1
2133983	PAT_00043070	0	0	65	54	2	1	81	63	66	63	44	70	56	50	60	50	62	51	56	66	9.6	12.6	34.8	9.2	15.1	19.7	18.1	25	30.1	31.3	16	10
2133983	PAT_00043566	0	0	65	56	2	1	81	69	78	65	60	62	45	60	83	96	62	67	78	71	10.5	16.3	23.2	11.6	25	23.9	5.2	0.6	13.5	11.9	9.1	15.8
2133983	PAT_00044670	0	0	65	26	2	2	81	84	88	90	34	87	67	74	81	45	43	35	57	97	3	3.8	51	2.1	10.3	8.9	5	24.6	32	32	11.9	0.6
2133983	PAT_00044818	0	0	65	64	2	2	81	59	86	85	44	100	58	46	73	75	74	36	89	67	4.4	3.7	33.1	0	14.9	20.7	10.4	14.3	16.5	32.6	3.3	10.5
2133983	PAT_00045521	0	0	65	52	2	2	81	75	87	56	54	82	60	54	68	34	43	39	55	85	4.8	15.1	24.1	4.3	25	18.5	11.2	23.5	44.2	35	17.4	3.8
2133983	PAT_00046172	0	0	65	41	2	2	81	69	86	84	43	100	48	59	97	69	44	59	71	62	4.6	3.8	28.4	0	25.5	16.2	0.6	11.3	18.2	22.8	11.7	15.7
2133983	PAT_00046280	0	0	65	71	2	2	81	82	78	66	58	95	55	61	54	63	68	69	75	80	9.3	12.9	28.9	0.9	33	19.3	20.3	13.7	21.1	24.3	12.8	6.4
2133983	PAT_00047175	0	0	65	45	2	1	81	57	78	77	39	82	53	45	40	49	59	67	68	56	13	5.1	31.7	5.6	32.8	20.3	18.4	25.5	31.1	27.6	18.8	17.8
2133983	PAT_00047440	0	0	65	54	2	1	81	66	88	66	69	80	78	66	63	66	62	68	75	65	2.7	13.2	22.2	5.2	11.3	23.8	13.1	28.5	21.6	17.6	8.3	18.6
2133983	PAT_00047737	0	0	65	55	2	1	81	59	47	51	33	73	18	41	60	48	52	50	56	67	15.4	18.2	42.8	7.7	50.6	26.8	17.5	32.8	45.1	34.2	22.6	16.6
2133983	PAT_00047870	0	0	65	62	2	1	81	76	76	78	59	80	77	71	68	67	73	69	59	38	5.1	6.5	22	4.8	5.9	10.6	9.8	12.2	13.1	13.5	12.5	20.4
2133983	PAT_00048021	0	0	65	59	2	1	81	67	94	64	63	78	73	52	37	33	56	62	58	64	1	14.9	19.5	6.6	10.2	28.3	43.9	41.7	35.6	27.9	19.3	11.9
2133983	PAT_00048598	0	0	65	64	2	2	81	77	78	62	41	78	53	44	54	69	45	36	46	60	7.2	11.1	29.3	6.1	18	19.9	19.2	17.4	20.2	40.1	21	15.5
2133983	PAT_00048815	0	0	65	59	2	2	81	66	80	80	50	86	58	65	40	52	59	49	77	77	9.5	5.5	26.2	5.5	21.7	11.6	25.5	26.4	34.3	33.6	8	4.5
2133983	PAT_00050536	0	0	65	58	2	1	81	74	83	85	65	90	83	68	71	55	65	63	71	41	6.8	3.3	18	1.9	9.4	12.5	8.7	21.5	30.9	26.1	10.5	19.6
2133983	PAT_00050541	0	0	65	77	2	1	81	61	80	44	31	83	42	39	91	93	100	76	72	100	10.6	16.8	30.2	8.5	27.2	22.8	2.4	1.3	0	16.9	11.1	0
2133983	PAT_00052108	0	0	65	62	2	1	81	89	86	92	38	92	50	52	57	54	65	65	70	70	3.7	2.5	29.6	1.8	18.7	11.1	12.4	21.8	28.7	24.6	15.6	14
2133983	PAT_00052610	0	0	65	53	2	1	81	78	68	79	30	82	46	55	44	62	55	50	52	65	8.8	7	45.9	4.5	20.7	20.1	17.9	35.4	36	31.2	21.5	13.2
2133983	PAT_00052870	0	0	65	50	2	1	81	61	61	82	54	74	37	62	60	62	64	68	70	56	18.7	4	26.5	6.6	42.8	15.3	16.4	13.9	26.9	25.4	16.2	16.3
2133983	PAT_00053494	0	0	65	84	2	2	81	70	87	66	56	90	47	65	64	54	45	50	77	69	4.1	14.4	28.5	4.3	27.2	19.8	12.8	13.2	20.9	21.3	12.8	16.2
2133983	PAT_00056218	0	0	65	54	2	2	81	58	75	67	36	93	55	33	46	51	70	60	59	52	7.7	9.9	33.5	1.1	18.4	32	18.5	16.4	8.8	15	16.2	20
2133983	PAT_00056360	0	0	65	83	2	2	81	91	54	53	49	48	67	51	54	51	62	55	69	71	15.9	18.3	32.4	16.3	13.7	20.2	24.1	19.1	17.8	25.5	9.5	9.4
2133983	PAT_00056970	0	0	65	71	2	1	81	50	70	80	51	86	57	56	74	61	50	49	37	92	9.5	7.8	39.8	4.2	25.3	18.9	10.1	18.8	21.5	30.8	20.6	2.2
2133983	PAT_00057044	0	0	65	54	2	2	81	91	100	88	59	100	71	69	79	64	44	39	50	78	0	3.2	21.2	0	9.4	10.1	8.8	15.9	18.5	31.9	14.1	8.1
2133983	PAT_00057229	0	0	65	53	2	1	81	80	74	82	49	87	61	72	54	56	64	67	77	71	8.1	5.1	33.7	4.4	16.3	9.7	18.4	27	29	21.1	10.6	11.1
2133983	PAT_00058438	0	0	65	63	2	1	81	64	74	81	48	87	61	52	30	34	43	45	78	65	9	5.7	34.8	3.6	18	22.2	33.2	28.7	26.1	27	9.1	12.6
2133983	PAT_00058499	0	0	65	37	2	2	81	56	65	76	65	92	51	71	75	64	68	53	68	65	15.1	11.3	24.4	1.5	43.5	17.3	7.4	15.7	11.7	29.2	15.8	14.6
2133983	PAT_00058635	0	0	65	54	2	1	81	85	63	39	35	68	31	39	60	100	82	59	52	64	14.4	21.4	31.7	10.5	41.7	27.1	10.1	0	5.2	28.5	19.5	11.9
2133983	PAT_00058705	0	0	65	58	2	2	81	83	81	87	48	87	52	74	84	43	51	25	64	77	10.6	4.9	27.3	6.2	22.7	11	4.9	24.1	26	45.2	15.3	7.3
2133983	PAT_00058784	0	0	65	58	2	2	81	96	100	76	53	83	69	65	63	69	72	54	56	53	0	11.6	24.5	7.1	19.1	17.2	13.3	11.4	8.4	17.4	17	17.5
2133983	PAT_00058901	0	0	65	50	2	2	81	63	71	72	41	93	39	57	78	55	56	53	71	73	15.8	9.4	29.3	2	41.7	18.3	9.3	20.4	17.8	31.4	16.6	13.3
2133983	PAT_00058943	0	0	65	93	2	1	81	71	79	66	69	75	63	57	58	58	58	53	72	59	9.9	17.5	19.8	13.2	16	25.6	22.9	26.2	25.8	27.1	12.6	16
2133983	PAT_00059089	0	0	65	72	2	1	81	57	49	65	36	85	32	44	43	38	56	44	56	61	18	15.1	41.1	3.4	45.5	25.7	22.6	23.8	16.9	33.6	22.6	20.2
2133983	PAT_00059172	0	0	65	75	2	1	81	61	62	46	48	69	42	52	53	73	92	66	73	73	19.2	16.4	28.8	7.9	35.4	24.5	15.4	8.3	2.1	18.4	9.7	7.7
2133983	PAT_00059221	0	0	65	60	2	2	81	86	63	46	34	86	35	45	100	56	84	70	46	62	13.3	21.4	33	4.2	42.6	29.4	0	19.1	2.8	15.9	17.1	14
2133983	PAT_00059273	0	0	65	45	2	1	81	72	73	83	48	83	66	60	58	48	66	54	65	49	10.3	4.9	25.6	5	15.1	17.8	14.4	26.6	21.7	27.5	13.2	20.6
2133983	PAT_00059421	0	0	65	63	2	1	81	73	99	74	50	91	55	63	59	38	54	71	81	73	0.2	7.8	29.4	1.8	19.3	14.2	9.3	19.5	16.4	19.3	9.4	9.9
2133983	PAT_00059436	0	0	65	57	2	1	81	79	56	77	69	74	50	78	53	45	72	45	62	42	22.2	6.5	19.6	7.9	38.1	12.1	15.2	16.1	8.3	24.4	14.5	21
2133983	PAT_00059469	0	0	65	55	2	1	81	69	88	97	54	100	68	73	100	61	66	64	72	100	2.1	0.5	33.7	0	10.9	9.5	0	16.3	29.3	23.5	10.4	0
2133983	PAT_00059470	0	0	65	56	2	1	81	79	83	85	45	87	56	65	99	62	47	53	52	87	6.8	3	26.6	3.4	18	11.4	0.2	14.4	31.9	35.6	22.2	3.5
2133983	PAT_00059478	0	0	65	63	2	1	81	80	74	90	56	98	59	72	93	60	58	59	68	95	9.5	3.3	26.6	0.4	26.5	10.8	1.2	25.2	23.2	31.3	15.4	1.6
2133983	PAT_00059517	0	0	65	61	2	2	81	61	89	91	45	100	59	77	42	45	32	55	63	90	3.9	1.7	31.6	0	19.1	11	48.9	44.1	42	26.2	12.6	2
2133983	PAT_00059634	0	0	65	55	2	1	81	55	89	77	58	89	75	69	54	42	49	59	58	63	4.2	6.2	25.1	3.2	9	10.8	16.8	26.3	39.6	28.2	19.3	15.1
2133983	PAT_00059683	0	0	65	46	2	1	81	70	89	75	39	98	48	54	41	37	41	51	58	54	3.8	7	38.3	0.3	23.2	17.3	26.4	25.6	33	29.7	18	17.1
2133983	PAT_00059727	0	0	65	74	2	2	81	77	83	60	51	75	71	59	60	66	52	84	95	72	3.1	13	26	5	11	24.8	16.8	19.7	21.7	4.2	1.3	10
2133983	PAT_00059730	0	0	65	48	2	2	81	78	69	84	28	99	36	47	97	85	59	55	85	86	9.4	4.2	41	0.2	33.1	17.6	1.1	3.4	20.4	28.9	5.2	3.7
2133983	PAT_00059782	0	0	65	52	2	1	81	65	98	92	34	97	67	57	69	61	58	65	92	68	0.3	1.4	37.3	0.5	11.6	9.8	17.2	33.2	32.9	24.3	2.7	9
2133983	PAT_00059845	0	0	65	49	2	2	81	66	76	65	50	93	52	55	69	67	90	61	78	78	13.7	10	27.7	1.2	38.1	19.6	11.2	10.5	2.1	21.7	7.2	8.2
2133983	PAT_00059888	0	0	65	53	2	2	81	98	61	70	62	55	56	75	73	72	62	32	61	60	19.4	8.1	19.8	17.4	28.5	8.6	10.1	10.1	15	31.2	13.9	11.5
2133983	PAT_00060043	0	0	65	55	2	2	81	72	85	48	57	72	58	52	66	53	56	34	70	74	5.4	17.5	23.6	10	35.7	19.7	12.1	19.4	16.6	38.8	12	13.6
2133983	PAT_00060060	0	0	65	47	2	2	81	58	69	82	44	93	39	60	73	68	75	99	89	71	9.2	5	31.5	1.9	29.3	20.5	10.1	15	10.9	0.2	2.3	12.7
2133983	PAT_00060117	0	0	65	30	2	2	81	74	64	72	59	76	55	62	58	63	77	69	72	86	23.4	9.8	23.5	6	35	17.6	17.4	19	7.4	24.8	11.8	4.3
2133983	PAT_00060150	0	0	65	32	2	1	81	69	79	74	59	87	57	61	44	58	49	64	60	61	12.6	7.6	25.3	3.5	38.2	18.6	24	16.6	28.9	29.5	21.7	17.6
2133983	PAT_00060197	0	0	65	44	2	1	81	65	87	74	46	93	52	57	42	36	67	45	56	53	4.5	9.2	27.8	1.3	27.2	17.4	21.6	24.8	10.4	33.2	18.7	19
2133983	PAT_00060239	0	0	65	68	2	2	81	79	74	73	34	67	49	59	71	68	73	60	67	68	12.8	9.9	35.2	10.1	27.9	15.5	15.6	18	19.5	25.4	13	12.3
2133983	PAT_00060240	0	0	65	58	2	1	81	51	95	67	61	79	70	55	46	40	48	58	56	63	1	10.6	21.1	6.9	15	19	24.8	20.9	34.4	27.2	19.7	15.2
2133983	PAT_00060262	0	0	65	58	2	1	81	64	90	84	37	90	81	58	35	61	61	62	63	52	3.8	5.2	37.1	3.7	7.1	10.7	25	35.7	33.9	26.5	17.9	18.2
2133983	PAT_00060264	0	0	65	56	2	1	81	65	64	83	53	73	50	73	46	62	51	55	60	89	11.7	6.8	25.2	7.3	21.7	13.8	21.7	23.9	42.2	28.1	12	4.8
2133983	PAT_00060302	0	0	65	59	2	1	81	65	75	61	50	66	45	56	51	56	39	60	64	52	7.2	17.6	30.5	13.6	29.5	21.3	14.4	13.6	24.9	30.5	19.9	20.6
2133983	PAT_00060324	0	0	65	39	2	2	81	68	81	92	55	94	63	67	82	51	39	39	78	85	9.1	1.6	27.6	1.7	21.3	10.8	3.9	17.2	29	35.5	5.1	4
2133983	PAT_00060392	0	0	65	57	2	2	81	71	79	68	31	89	44	46	62	62	40	51	61	71	6.3	8.8	38.2	2.2	24.5	19	13.7	14.1	27.2	25.8	16.2	11
2133983	PAT_00060417	0	0	65	44	2	2	81	65	87	88	57	93	58	61	52	56	41	46	52	73	6.6	2.8	25	1.8	25.1	15	18.6	19	45.2	32.4	21	10.5
2133983	PAT_00060582	0	0	65	62	2	2	81	66	89	92	57	91	63	55	85	69	55	59	61	79	4.8	2.2	29.2	2.9	18.8	15.1	4.8	14.5	18.9	20.2	13.4	6.2
2133983	PAT_00060673	0	0	65	55	2	2	81	63	68	37	32	50	41	52	55	68	58	56	68	65	19.5	23.7	44.5	21	36.6	27	16.8	10.5	12.3	19.6	13.1	15.5
2133983	PAT_00060773	0	0	65	58	2	2	81	79	73	78	53	86	66	60	75	67	85	62	53	42	9.3	8.2	27.9	6.1	16.6	19.8	9.2	13.8	4.5	16.5	29.1	32.5
2133983	PAT_00061063	0	0	65	72	2	2	81	74	81	50	32	87	53	25	60	67	67	41	77	89	5.4	17.2	36.9	4.3	20.2	36.7	20.6	20.6	19.8	31.1	5.3	2.7
2133983	PAT_00061072	0	0	65	40	2	2	81	68	100	82	31	96	84	49	51	49	73	59	63	75	0	4.4	41.9	0.9	3.8	13	17.9	20.2	15	29	14.4	9.2
2133983	PAT_00061127	0	0	65	55	2	2	81	68	82	68	69	90	77	48	64	67	57	38	90	67	6.7	10.2	20.8	1.9	12.1	22.5	12.2	19.7	28.6	32.3	1.9	15.7
2133983	PAT_00061134	0	0	65	56	2	2	81	80	58	80	47	74	51	64	67	90	61	32	59	71	21.2	5.9	31.9	11	37	11.6	14.4	2.6	12.1	28.3	14.9	10.7
2133983	PAT_00061438	0	0	65	60	2	1	81	82	57	76	50	86	46	62	65	51	44	48	49	43	20.9	10.8	31.2	3	37.6	19.6	13.4	22.7	35.1	29.8	23.7	22.4
2133983	PAT_00061517	0	0	65	48	2	1	81	63	90	66	36	78	55	57	40	47	41	37	40	39	3	8.7	47.9	5.4	12.2	12.4	23.7	35.8	41	37.8	28.3	26.4
2133983	PAT_00061553	0	0	65	54	2	2	81	66	74	91	57	84	63	94	79	64	61	40	86	75	8.2	2.3	24.2	4.2	15.5	2.6	10.6	18.3	23.6	30.9	3.4	7.7
2133983	PAT_00061767	0	0	65	64	2	2	81	81	88	73	33	86	84	53	48	58	59	52	64	84	3.1	7.4	33.5	3.2	5.4	14	26	39.9	36.4	30.3	13.4	4.6
2133983	PAT_00061810	0	0	65	56	2	2	81	60	83	76	50	89	54	61	75	52	69	27	45	87	6	8.1	30.4	2.3	27.1	16.2	8.4	21.6	9.7	41.3	20.6	2.5
2133983	PAT_00061820	0	0	65	63	2	1	81	59	69	63	46	80	47	51	32	26	29	32	42	47	12.9	15.2	37.9	7.6	29.6	31	37.1	32.2	34.2	36.2	25.9	20
2133983	PAT_00061838	0	0	65	64	2	1	81	53	54	87	18	72	41	71	52	41	45	44	61	57	15.2	5.4	38.5	9	29.3	6.1	20	23.2	18.9	26.3	14.1	14.5
2133983	PAT_00061891	0	0	65	57	2	1	81	55	79	90	40	88	51	62	45	54	57	58	64	45	10	1.5	35.5	3.5	23.8	12.8	24.1	15.3	23.9	30.4	13.3	16.2
2133983	PAT_00061908	0	0	65	66	2	2	81	83	53	49	43	57	68	48	52	69	41	33	56	65	15.8	18.8	34.4	17.1	14.9	22.4	20	13.8	21.9	26.6	16.3	14.7
2133983	PAT_00061962	0	0	65	61	2	2	81	68	72	88	48	88	68	82	59	68	63	67	77	69	10.2	2.4	29.6	2.7	15.1	6.8	20.6	10.3	22.3	24.5	11.9	14.4
2133983	PAT_00062043	0	0	65	37	2	2	81	78	76	76	49	94	43	62	77	57	32	41	69	64	9.5	7.3	24.7	1.5	35.5	15.1	4.3	20.3	30.9	32.2	15.3	14.4
2133983	PAT_00062154	0	0	65	46	2	1	81	66	66	90	52	81	50	77	48	77	66	65	71	55	16.2	2.8	22.8	6.1	33.6	8	17.8	6.8	21	27.8	16.1	17.2
2133983	PAT_00062163	0	0	65	77	2	1	81	70	88	79	53	95	82	68	63	51	46	60	65	77	3.3	6.7	27.1	0.9	8.9	16.5	13.7	14	19.8	25.1	14.2	11.8
2133983	PAT_00062205	0	0	65	51	2	2	81	68	83	82	57	89	75	70	50	41	47	41	53	72	3.9	6	24.8	3	10	11.6	20.9	26.9	43.8	33.7	13.2	6.2
2133983	PAT_00062237	0	0	65	60	2	1	81	70	77	54	26	60	72	28	65	65	65	49	75	65	7.1	17.9	38.3	11.3	8.4	27.3	16.1	22.6	24.9	32.6	7.8	11.6
2133983	PAT_00062295	0	0	65	65	2	1	81	78	81	53	47	93	63	40	78	77	78	91	68	43	6	17.3	35.2	1.3	20.5	38.1	6.9	9.5	9.2	1.9	12.5	22.4
2133983	PAT_00062357	0	0	65	53	2	2	81	62	90	60	52	78	55	55	66	62	58	51	59	76	4	17	26.7	6.7	33.3	21.7	12.6	22.4	29.4	27.7	17.3	9.3
2133983	PAT_00063044	0	0	65	73	2	1	81	67	77	75	54	87	57	61	78	65	54	55	93	83	9.1	13	28.1	5.9	18.9	27.7	6.5	14.3	17.2	23.2	2.3	4.7
2133983	PAT_00063070	0	0	65	74	2	1	81	67	76	76	42	78	50	64	62	43	74	63	70	77	13.3	7.9	32.7	8.1	26.2	12.1	14.9	27.3	13.7	25.8	14.7	7.8
2133983	PAT_00063181	0	0	65	68	2	1	81	64	66	48	15	57	26	41	48	53	44	41	58	67	15.3	17.7	45.5	11.5	37.9	30.5	24.1	34.7	36.6	30.3	15.9	8.4
2133983	PAT_00063250	0	0	65	56	2	2	81	85	71	81	58	83	63	79	85	97	80	50	55	51	11.5	7.9	26.5	7.5	17.7	9.7	6.1	0.6	5.5	29.5	15.2	11.6
2133983	PAT_00063335	0	0	65	60	2	1	81	72	57	69	57	73	50	64	65	57	54	51	47	73	9.7	9	27.5	6.5	16.7	16.6	11.6	31	30	27.9	20.1	7.6
2133983	PAT_00063367	0	0	65	57	2	1	81	65	81	76	36	74	44	53	71	78	50	61	72	79	10	10	36.9	8	31.8	19.2	10.4	9.6	17.4	28.1	17.5	10.5
2133983	PAT_00063376	0	0	65	57	2	1	81	65	67	90	32	99	39	52	50	34	29	31	37	36	9.2	3.1	41.5	0.1	30.6	19.3	19.3	25.7	33.6	34.1	26.8	27.1
2133983	PAT_00063534	0	0	65	70	2	1	81	85	82	58	31	85	58	50	74	89	82	62	69	70	8.2	10.9	38.6	5.9	19.6	15.7	10.1	4.7	7	23	16.9	12.3
2133983	PAT_00063697	0	0	65	56	2	1	81	86	92	79	65	94	76	69	65	82	67	65	68	63	2.1	6.4	20.6	1.1	11.8	12.5	13.2	4.1	14.7	26.7	18.1	17.2
2133983	PAT_00063770	0	0	65	58	2	2	81	84	87	92	53	95	58	62	67	43	46	41	43	82	5.7	1.8	27.4	1.1	23.1	16.1	11.8	23	32.9	33.9	19.9	6.2
2133983	PAT_00063932	0	0	65	45	2	1	81	56	76	76	41	88	57	51	71	41	81	47	80	71	8.6	5.4	31.6	2.4	26.3	18.9	9.1	17.1	7.2	27	7.5	8.7
2133983	PAT_00064017	0	0	65	44	2	2	81	63	78	43	32	69	48	44	71	81	79	66	65	70	11.3	18.5	37.7	11.5	23.7	23.5	10.2	6.6	6.7	13.3	11.2	12.7
2133983	PAT_00064177	0	0	65	66	2	1	81	84	86	62	51	88	59	46	62	58	57	54	58	48	4.7	17	32.1	4.1	20	36.7	14.6	27.7	17.7	24.6	19	23.9
2133983	PAT_00064184	0	0	65	64	2	2	81	58	85	87	65	100	73	61	77	36	38	57	67	87	5.1	6.5	21.3	0	12.6	24.8	7.5	26.3	26.6	23.8	8.7	5.1
2133983	PAT_00064263	0	0	65	54	2	1	81	70	75	69	51	72	64	64	75	27	50	45	51	48	6.6	10.2	22	7.3	13.9	13.5	7.5	27.2	19.7	32.2	22.5	23.3
2133983	PAT_00064422	0	0	65	48	2	1	81	97	74	73	57	77	66	69	53	59	66	64	68	73	9.4	9.9	26.6	5.9	19.9	13.5	17.6	27.4	33	26.1	15.3	9.4
2133983	PAT_00064786	0	0	65	62	2	1	81	62	80	92	50	90	56	85	58	65	63	60	73	73	5	1.4	33.8	1.9	16.8	3.7	14.2	25.2	29.5	28.8	10.7	6
2133983	PAT_00064799	0	0	65	60	2	1	81	73	81	59	32	96	55	43	39	48	60	66	72	75	6.1	12.8	38.9	0.7	20.8	28.3	28	43.8	34.7	24.4	15.8	11
2133983	PAT_00064831	0	0	65	63	2	2	81	79	89	64	37	90	51	40	84	69	56	54	40	60	2.3	13.4	41.2	3.1	20.2	26.8	4.3	13.5	22.9	25.1	21.7	16.9
2133983	PAT_00064835	0	0	65	65	2	1	81	85	74	81	33	96	49	57	86	69	52	58	63	78	10.3	5.3	29.8	0.6	32	16.9	3.6	11.4	30.6	30.4	18.8	8.4
2133983	PAT_00064928	0	0	65	52	2	1	81	62	61	83	36	85	41	50	95	77	38	44	60	62	14.7	6.7	42.7	4.2	25.3	24.4	0.8	6.8	32.7	32.6	21	16.6
2133983	PAT_00064981	0	0	65	45	2	2	81	64	79	91	64	99	67	73	75	80	47	50	73	87	9.6	2.8	22.5	0.2	25.2	11.2	12.3	9.5	29.4	30	7.4	4.4
2133983	PAT_00064982	0	0	65	55	2	2	81	66	62	66	35	96	44	49	69	64	68	66	75	60	15.8	9.3	36.4	0.9	39.5	21.5	12.1	18.4	30	24	12	13.6
2133983	PAT_00065010	0	0	65	55	2	1	81	57	93	88	51	100	78	74	78	76	51	63	71	62	2.2	3	21.7	0	11.3	9.2	5.7	7.7	26.9	27	15.5	15.4
2133983	PAT_00065012	0	0	65	52	2	2	81	64	89	68	49	85	47	54	45	57	36	49	74	75	2.5	12.9	29.2	4.8	37.6	20.6	17.5	18.7	21.7	23.4	10.9	10.4
2133983	PAT_00065158	0	0	65	82	2	2	81	59	96	76	46	84	64	59	70	67	62	61	86	53	0.9	7.3	34.8	3	10.9	15.7	14.5	23.5	29.3	27.2	5.2	13.1
2133983	PAT_00065193	0	0	65	62	2	1	81	52	86	71	57	82	57	62	77	45	40	48	73	70	3.3	7.6	23.2	3.6	16.9	12.6	5.7	18.8	36	24.8	13.6	14.7
2133983	PAT_00065241	0	0	65	63	2	2	81	67	48	78	38	66	48	88	57	53	40	56	65	95	17.7	7.3	37	11.4	21.7	5.1	28.5	24.3	34.6	22.6	8.8	1.4
2133983	PAT_00065244	0	0	65	33	2	2	81	60	72	88	43	81	56	71	53	35	27	39	78	82	9.4	4.2	32.2	4	21.8	10.8	17.9	27.1	27.4	35.7	13.3	8
2133983	PAT_00065700	0	0	65	60	2	1	81	63	75	67	35	61	40	63	45	44	49	58	60	52	9	13.2	39.2	12.5	26	17.9	24.8	45.5	44.4	32	21.8	20.3
2133983	PAT_00065740	0	0	65	62	2	2	81	52	80	80	48	86	68	56	55	55	47	58	62	55	6.5	12	27.9	6.9	12.9	24.6	14.6	21.4	35.7	31	17.3	17.7
2133983	PAT_00065879	0	0	65	41	2	1	81	80	67	66	30	86	36	35	52	58	58	61	60	77	11.4	11.3	40.9	6.3	30.7	24	16.3	20.6	22.3	28	19.4	7.9
2133983	PAT_00065895	0	0	65	81	2	2	81	78	82	99	54	99	67	65	82	57	56	68	81	71	6.7	0.2	24.2	0.1	13.7	13.9	6.7	21	16.2	16	8.6	11.5
2133983	PAT_00065911	0	0	65	58	2	1	81	60	89	58	60	79	87	54	52	47	22	54	73	72	4.2	18.7	26.1	9.4	8.6	29.4	50.2	35.6	56.2	29.1	10.6	7.7
2133983	PAT_00065922	0	0	65	62	2	2	81	58	84	82	37	86	62	72	92	89	89	81	76	57	5.3	3.3	39.4	3.1	18.4	8.6	1.5	4	2.8	6.3	11.6	15.3
2133983	PAT_00065984	0	0	65	67	2	2	81	67	79	53	52	57	55	55	45	51	46	45	54	62	6.7	17	23.8	10.1	28.8	19.4	21.9	38	40.2	31.7	20.9	15.7
2133983	PAT_00066119	0	0	65	63	2	1	81	50	74	71	52	85	65	52	50	62	39	47	54	55	8.2	7.3	38.6	3.1	14.3	17.8	22.5	26	35.7	28.9	17.8	15.5
2133983	PAT_00066322	0	0	65	55	2	2	81	64	78	36	29	56	70	28	74	60	39	25	50	74	7.8	18.7	35.3	13.7	11	22.8	6.8	15.4	39.1	41.2	15.3	5.8
2133983	PAT_00066730	0	0	65	50	2	2	81	99	74	93	61	82	60	74	89	48	58	40	59	66	18.3	2.4	23	9.6	35.6	11.1	3.4	22.7	24.1	42.4	20	13.8
2133983	PAT_00066836	0	0	65	69	2	1	81	67	67	49	43	87	43	45	80	53	52	61	62	45	20.7	20.5	32.8	3.1	42.2	26.7	7.1	20	19	14.7	24.7	33.6
2133983	PAT_00066955	0	0	65	54	2	2	81	71	74	91	63	100	54	73	72	64	47	42	61	92	12	4.1	20.7	0	33.1	13.2	7.8	11.6	30.1	30.5	15.3	2.9
2133983	PAT_00066977	0	0	65	50	2	2	81	65	77	72	28	70	53	29	56	53	74	60	71	77	9.9	7.3	38.6	6	24.2	21.4	11.5	16.8	14	29.5	14.5	8.8
2133983	PAT_00067242	0	0	65	52	2	1	81	93	99	72	31	89	62	42	59	38	56	64	53	89	0.2	11.3	32.9	3.2	13	27.4	10.8	25.6	32.8	26.4	21.1	3.4
2133983	PAT_00067258	0	0	65	40	2	2	81	73	90	76	64	84	77	72	66	81	37	49	57	72	4.1	9.1	22.5	4.6	12.2	11.5	16.6	10.3	30.6	25.7	14.1	11.9
2133983	PAT_00067349	0	0	65	58	2	1	81	54	56	79	46	94	43	49	57	55	42	45	72	94	18.2	6.9	31.8	1.6	46	20.9	18.3	15.1	21.1	29.6	13.5	1.5
2133983	PAT_00067433	0	0	65	73	2	2	81	52	77	58	49	61	48	52	59	47	41	51	60	64	10.4	16.8	28.6	13.2	31.5	19.9	17.5	18.6	45.9	30.5	19.2	16.9
2133983	PAT_00067588	0	0	65	70	2	1	81	68	79	75	55	82	71	51	78	61	26	27	49	62	8.3	8	31.3	4.9	14.4	22.6	7.8	11.3	32.9	35.8	21.7	16
2133983	PAT_00067645	0	0	65	43	2	2	81	86	58	61	57	75	41	66	81	56	58	61	72	58	12.8	16	25.2	7	45.1	18	5.6	15.9	32.9	28.2	14.4	15.2
2133983	PAT_00067674	0	0	65	60	2	2	81	59	66	66	56	100	49	59	95	57	40	47	60	75	14.8	14.4	29.5	0	45.4	22.2	0.8	14.2	42.2	31.8	18.5	11.1
2133983	PAT_00067702	0	0	65	53	2	2	81	82	78	83	44	84	48	70	54	51	55	69	79	70	8.6	5.6	29.4	3.5	22.4	11	16.8	16.8	22.5	22.3	7.7	10.9
2133983	PAT_00067749	0	0	65	59	2	2	81	76	87	94	64	91	75	79	86	47	30	50	63	72	5.5	1.2	21	2.2	13.8	6.3	3.7	21.5	45.7	29.9	18.7	12.8
2133983	PAT_00067754	0	0	65	60	2	1	81	76	75	50	47	77	53	39	54	63	63	58	61	53	10.7	21.1	32.2	7.6	23.2	39.7	22.7	21.5	31.5	30.1	21.1	20.2
2133983	PAT_00067766	0	0	65	53	2	1	81	72	87	73	58	91	59	63	60	62	60	60	71	62	5.7	10.4	26.3	1.7	28.8	17.9	12.8	18.6	43.2	30.1	17.7	15.2
2133983	PAT_00067781	0	0	65	49	2	2	81	78	82	75	47	88	43	58	82	64	66	65	68	59	8.9	9.2	32.6	2.6	33.4	20.2	6.7	13.7	12.1	20.2	13.6	15.1
2133983	PAT_00067799	0	0	65	53	2	2	81	70	86	84	37	90	62	69	67	33	33	35	60	84	4.3	4.2	31	2.3	13.3	11.2	11.3	27	33.6	36	12.7	4.8
2133983	PAT_00067890	0	0	65	56	2	1	81	81	89	53	43	69	52	49	55	75	39	34	46	76	2.9	18.3	28	7.7	26	24.7	17.6	10.2	32.2	35.7	14.8	10.2
2133983	PAT_00068024	0	0	65	76	2	2	81	53	68	75	48	100	58	49	61	69	58	50	55	97	11.5	9.9	29.5	0	22	33.8	19.2	13.7	26.3	23	13.8	0.7
2133983	PAT_00068056	0	0	65	50	2	1	81	58	84	68	52	99	43	60	47	61	61	65	65	59	4.6	12.2	28.5	0.2	35.1	19.8	19.3	13	39.1	28.1	20.1	18.9
2133983	PAT_00068074	0	0	65	51	2	2	81	55	94	69	53	80	82	65	71	44	34	38	49	70	1.1	10.5	23.6	5.1	5.2	14.3	13.3	34.8	42.9	32.4	20.3	11.9
2133983	PAT_00068166	0	0	65	51	2	2	81	91	64	37	33	68	41	44	60	55	85	45	44	50	13.3	23.1	30.8	11.1	37.9	26.9	17.1	17.6	2.7	30.2	23.6	15.2
2133983	PAT_00068187	0	0	65	64	2	1	81	71	94	98	41	100	78	73	53	57	47	54	58	100	1.4	0.6	35.2	0	8.6	7.9	20.2	33.7	36.3	28.9	17.5	0
2133983	PAT_00068327	0	0	65	54	2	2	81	66	65	68	59	48	57	70	78	61	26	67	72	72	22.4	6.9	18.6	17.1	30.8	10.5	11.4	11.5	30.1	17.6	6.9	11.1
2133983	PAT_00068389	0	0	65	58	2	1	81	59	92	66	58	71	81	61	78	54	60	61	63	67	2	13.8	24.5	10.4	7.5	16.8	5.4	19.2	23.4	26.8	17.3	13.5
2133983	PAT_00068422	0	0	65	59	2	2	81	55	82	72	60	97	49	64	81	57	36	53	71	100	9.5	8.5	23.7	0.5	31.3	16.2	6.9	16.8	19.3	27.1	12	0
2133983	PAT_00068520	0	0	65	27	2	2	81	68	77	91	54	88	68	68	79	58	46	46	67	87	12.7	1.9	24.5	3.5	28.5	12.3	5.8	15.4	29.7	27.3	10.2	2.6
2133983	PAT_00068566	0	0	65	51	2	2	81	52	98	83	39	93	70	53	44	53	56	41	56	61	0.3	4.7	27.9	1.2	8.7	13.6	41.4	33	35.3	30.5	21.3	17.8
2133983	PAT_00068581	0	0	65	57	2	1	81	69	63	62	59	64	53	61	57	62	59	58	86	63	11.7	11.6	21.3	9	17.4	15.8	27.8	32.2	38.2	26.6	7.4	9.4
2133983	PAT_00068628	0	0	65	55	2	2	81	67	82	88	53	87	55	61	83	53	36	36	52	72	7.6	4.1	28.7	3.2	26.3	15.7	5.4	22.7	41.3	37.8	18.6	9.4
2133983	PAT_00068779	0	0	65	88	2	1	81	83	91	86	52	91	80	51	76	49	47	52	55	80	3.4	3.8	27.4	2.1	10.4	12.2	8	29.3	31.1	25.8	18.8	9.6
2133983	PAT_00068804	0	0	65	77	2	2	81	63	88	70	51	98	56	52	70	46	61	64	72	99	5.1	7.4	23.2	0.3	22.8	15.7	18.1	26.1	32.1	22.9	11.3	0.2
2133983	PAT_00068938	0	0	65	80	2	2	81	80	85	81	39	88	74	51	77	76	31	30	75	81	7	5	38	5.3	13.5	20.8	11.6	7.6	29.7	36	8.8	4.7
2133983	PAT_00068985	0	0	65	38	2	2	81	76	62	84	29	85	27	47	79	58	66	50	48	46	11.4	4.5	35.3	4.2	33.3	18.3	5.2	13.4	12.4	27.7	23.7	20.7
2133983	PAT_00069026	0	0	65	43	2	2	81	65	86	69	42	83	66	61	75	65	43	32	45	89	6.3	8.3	39.6	6.2	13.1	13.3	7.7	7.7	42.5	35.5	19.4	2.7
2133983	PAT_00069055	0	0	65	56	2	1	81	91	79	70	50	82	53	56	73	53	59	66	69	65	9.5	9.4	28	3.7	30.4	19	7.5	21.8	40.6	28.2	19.4	15.4
2133983	PAT_00069413	0	0	65	108	2	1	81	60	79	66	49	82	49	65	58	75	77	61	82	75	8.8	14.4	31.8	6	24.5	21.8	14.8	9	5.9	21.8	5.4	8.7
2133983	PAT_00069424	0	0	65	42	2	1	81	65	84	78	40	89	75	55	65	60	59	63	68	57	4.8	7.1	28.1	2.4	11.3	18.5	12.6	18.5	25.2	30.7	18.7	17.3
2133983	PAT_00069470	0	0	65	38	2	2	81	83	80	85	53	87	62	71	72	57	54	40	76	72	10.8	2.7	22.3	5	22.5	8.1	11.4	12.6	31.5	29.9	6.5	5
2133983	PAT_00069478	0	0	65	63	2	2	81	62	77	66	31	77	41	53	60	61	87	75	58	71	11.3	10.1	37.3	4.9	30.6	19.2	11.2	15.9	3.5	10.1	12.1	12.3
2133983	PAT_00069833	0	0	65	61	2	1	81	66	73	59	52	92	48	53	68	64	69	69	73	43	12.7	15.8	27.4	1.6	46.2	21.8	11.7	11.9	18	20.3	14.8	21.4
2133983	PAT_00069899	0	0	65	61	2	1	81	66	59	58	54	87	50	54	73	85	82	49	61	54	17.2	17.4	31.4	2.7	46.3	23.9	9	4.3	5	28.8	16.8	18.7
2133983	PAT_00069931	0	0	65	46	2	1	81	74	77	59	16	73	51	54	50	32	55	59	65	66	6.5	12	47.3	7.2	20.3	20.1	22.3	36.5	30.8	24.9	15.5	11.1
2133983	PAT_00069967	0	0	65	49	2	1	81	70	82	71	31	80	65	59	66	40	62	66	72	67	6.5	9.5	36.2	6.1	15.6	15.9	14.1	26.2	16.8	27.5	16.1	10.8
2133983	PAT_00070013	0	0	65	41	2	1	81	65	83	74	31	93	28	45	100	72	40	44	55	51	7.1	7.5	34.5	1.9	32.1	19.1	0	7.2	41.8	35	24.5	21.5
2133983	PAT_00070467	0	0	65	67	2	2	81	77	72	76	50	99	51	56	98	93	43	44	61	77	10.8	6.5	29.9	0.1	31.6	19.6	0.3	1.4	41.2	32.7	15	9.4
2133983	PAT_00070576	0	0	65	66	2	1	81	81	75	93	50	84	51	74	86	84	48	63	87	71	7.8	1.5	20.6	2.8	23.7	7.3	3.5	5.7	15.9	17.3	4.1	10.7
2133983	PAT_00070633	0	0	65	71	2	1	81	95	70	63	55	90	35	62	52	48	58	63	70	71	6.6	14.5	27.1	2.3	34.3	19.4	11.2	27.5	34.6	25.6	15.4	8.6
2133983	PAT_00070645	0	0	65	54	2	1	81	63	83	76	51	74	64	68	55	58	71	50	55	50	5.9	7.8	28.9	5	14.8	11.9	18.8	18.4	11.3	28.8	19.7	22.7
2133983	PAT_00070687	0	0	65	66	2	2	81	68	99	76	50	84	62	65	72	67	45	48	79	70	0.2	11.3	27.1	4.1	17	16.3	9.8	11.7	24	29.6	7.4	9.9
2133983	PAT_00070804	0	0	65	36	2	1	81	58	74	63	59	80	57	60	71	64	64	64	64	62	9.5	16.7	26.6	6.3	34.8	20.7	9.4	14	14.8	30.7	20.4	18.2
2133983	PAT_00070869	0	0	65	57	2	2	81	77	82	83	42	88	64	76	67	59	37	39	67	69	5.1	5	31.1	3	12.5	8.9	11.2	11.5	31.1	32.5	12.4	10.4
2133983	PAT_00071248	0	0	65	61	2	1	81	67	66	62	45	80	50	64	53	61	60	46	64	73	15	12.3	34.6	7.9	32.2	17.3	35.5	34.8	33.4	29.8	13.7	7.2
2133983	PAT_00071651	0	0	65	59	2	1	81	60	95	58	35	82	48	37	57	54	56	58	63	69	0.8	15.3	31.4	5.2	26.7	22.1	13.1	13	36.2	26.7	20.4	16.4
2133983	PAT_00071774	0	0	65	61	2	2	81	68	84	91	52	92	68	82	71	82	48	51	56	65	4.7	2.9	26	1.8	12.8	7.3	10.1	6.4	40.9	31.4	22.9	17.5
2133983	PAT_00071921	0	0	65	73	2	2	81	76	62	92	52	81	52	68	54	41	42	34	75	87	18.4	1.7	29.3	6.4	31.5	10.6	24.4	25.9	37.4	38.1	9.3	3.3
2133983	PAT_00072027	0	0	65	51	2	1	81	58	95	94	48	97	68	72	73	50	46	34	62	95	1.1	1.6	40.2	0.5	6.7	7.7	11	22.5	30.1	43.8	14	1
2133983	PAT_00072127	0	0	65	54	2	2	81	78	85	86	63	98	73	68	83	70	50	30	43	92	6.9	3.2	20.2	0.3	19.1	11.4	4.8	10.6	25.9	42.4	18.6	2.4
2133983	PAT_00072356	0	0	65	54	2	1	81	70	64	59	33	62	55	37	59	52	49	47	61	48	15.8	16.2	43.2	14.5	17.6	20.1	21.7	40.7	38.1	32.9	15.9	20.3
2133983	PAT_00072459	0	0	65	54	2	2	81	61	67	83	56	89	51	68	84	64	60	57	73	90	17.4	5.6	25.6	3.5	39.2	16.2	5.6	18.2	24	27.2	10.9	2.3
2133983	PAT_00072577	0	0	65	66	2	2	81	67	71	64	45	80	49	54	62	62	45	38	59	78	9.9	12.7	31.3	4.8	28.5	20.5	14.8	11.9	34	38.3	15.5	7.1
2133983	PAT_00072722	0	0	65	55	2	1	81	62	89	83	57	86	86	77	45	45	59	63	82	73	2	3.6	21.7	2.4	3.9	5.7	18.6	20.4	23.2	23.1	6.1	9.1
2133983	PAT_00072802	0	0	65	45	2	2	81	81	91	79	48	91	79	73	75	73	67	68	82	76	2.8	5.8	23.2	3.2	8	9.1	7.4	8.6	15.5	17	8	8.2
2133983	PAT_00073029	0	0	65	51	2	1	81	82	73	68	37	74	44	45	53	58	65	58	58	54	12.8	12.4	43.5	6.8	34	30.1	13.9	19.7	27.4	29.7	18.5	16.9
2133983	PAT_00073179	0	0	65	59	2	1	81	79	68	50	33	84	38	36	65	63	62	60	65	78	12.3	16.6	34.1	8.1	31.1	29.8	21.5	24.9	31	28.6	12.7	5.9
2133983	PAT_00073789	0	0	65	51	2	2	81	76	89	68	40	85	74	44	39	48	67	71	70	98	4.8	14.2	32.9	6.7	9.2	24.8	23.9	21.2	32.3	21.8	8.6	0.5
2133983	PAT_00074705	0	0	65	54	2	2	81	76	62	40	25	66	23	34	73	53	94	71	79	77	18.7	21.3	33.6	13.7	47.7	33	9.3	12.7	1.3	20.4	12.4	12.6
2133983	PAT_00074766	0	0	65	58	2	2	81	87	76	64	58	79	57	62	82	49	38	52	57	61	9.7	15.1	25.6	6.9	31.2	19.1	5.2	14.3	26.9	33.2	21.9	19.7
2133983	PAT_00074917	0	0	65	51	2	2	81	75	71	72	56	86	66	51	71	48	54	49	52	90	9.6	7.9	24.2	3.8	16.8	24	8.9	25.6	25.9	31.1	21.2	3
2133983	PAT_00075122	0	0	65	42	2	1	81	62	99	73	43	100	68	61	80	50	52	57	71	57	0.2	7.9	35.3	0	9	14.1	7.2	15.2	33.8	26.8	13.4	14.4
2133983	PAT_00075153	0	0	65	72	2	1	81	73	98	87	52	97	70	69	82	78	46	41	89	55	0.3	4.3	29.2	0.6	8.8	13.1	6.1	7.3	19.2	27.3	3.4	15.8
2133983	PAT_00075211	0	0	65	74	2	2	81	87	86	70	49	95	61	53	79	56	41	40	57	74	5.2	11.8	27.2	0.9	18.2	20.1	4.9	22.2	33.4	42	16.5	10.1
2133983	PAT_00076663	0	0	65	61	2	2	81	63	70	93	51	87	61	68	83	85	49	46	64	66	10.5	2.2	29.6	3	14.5	8	5.4	7	39.4	34.3	17.6	11.7
2133983	PAT_00076672	0	0	65	75	2	1	81	51	70	86	52	67	64	50	57	72	56	64	64	54	15.7	3.8	29.4	11.4	21	28.2	15.6	10.2	26	27.1	21.6	22.6
2133983	PAT_00076678	0	0	65	49	2	2	81	51	75	88	65	92	68	68	49	53	38	39	54	94	8.1	4	22.1	1.4	13.8	17.3	23.2	39	48.6	34.9	15.7	1.8
2133983	PAT_00077116	0	0	65	66	2	1	81	63	74	59	61	67	54	60	53	69	46	37	39	57	8	17.6	26.4	11.5	29.9	20.2	19.4	12.9	32.7	29.6	25	20.4
2133983	PAT_00077191	0	0	65	62	2	2	81	66	77	45	42	82	45	45	68	84	32	49	63	96	9.8	19.4	35.4	4.6	42.8	25.6	12.3	3.6	37	26.5	12.7	1.6
2133983	PAT_00077558	0	0	65	58	2	2	81	66	84	78	64	79	82	75	85	86	57	60	60	73	5.8	6.3	17.9	6.1	8.4	8.9	3.7	5	19	27.4	16.2	9.8
2133983	PAT_00077769	0	0	65	68	2	1	81	77	79	87	48	86	63	66	69	70	76	74	80	72	12	2.9	26.9	5.8	24.4	10.3	12.2	11.7	19.8	18.6	10.4	10.6
2133983	PAT_00077956	0	0	65	59	2	1	81	90	71	87	39	86	54	71	45	36	52	61	60	55	9.5	6.1	30.6	3.3	23.8	13.5	27.1	28.4	36.7	28.6	21.7	18.6
2133983	PAT_00078416	0	0	65	67	2	1	81	75	92	73	41	90	77	48	68	44	43	66	65	66	2.7	7.1	43.1	3.2	10.1	19.8	15.9	25.2	23.5	25.9	19.8	14.8
2133983	PAT_00078585	0	0	65	57	2	2	81	73	74	71	22	80	46	53	42	59	61	56	61	82	14	11	39.4	9	26.7	13.7	22.5	13.9	29.4	24.1	14	4.9
2133983	PAT_00078743	0	0	65	30	2	2	81	91	77	76	33	89	36	49	50	32	59	44	49	54	10.4	6.9	40.9	4.4	34	19.3	13.6	19.8	16.8	36.6	20.5	15.8
2133983	PAT_00078753	0	0	65	59	2	2	81	64	75	72	47	98	48	52	60	54	53	55	66	69	9.4	7.3	29.3	0.4	32.4	18.4	17	15.9	21.9	33.7	19.7	15.7
2133983	PAT_00078867	0	0	65	20	2	1	81	81	72	59	63	90	57	68	69	74	56	37	52	69	12	16.5	27.6	2.6	44.1	20	12	14.6	20.8	42.8	18.9	10.8
2133983	PAT_00079884	0	0	65	34	2	2	81	79	100	82	46	92	93	54	48	51	73	58	89	83	0	6.6	32	2.3	2.8	19.1	23.6	22	18.6	23.7	2.6	2.9
2133983	PAT_00080518	0	0	65	26	2	2	81	75	65	77	54	81	54	63	77	46	40	33	65	87	18.8	6.9	25.8	3.2	41.1	15.8	7	22.2	40.6	27.7	12.3	5.3
2133983	PAT_00080623	0	0	65	37	2	1	81	84	82	58	56	62	50	55	50	63	77	54	62	61	8.1	18.9	29.4	9.4	40.5	23.3	21.4	16.9	7	29.9	20.8	19.2
2133983	PAT_00080644	0	0	65	52	2	2	81	83	100	84	33	92	79	65	66	36	42	61	82	66	0	3.8	47.7	1.5	7.2	10.8	12.1	35.6	38.7	22.2	7.3	13.2
2133983	PAT_00082296	0	0	65	106	2	2	81	77	71	26	22	80	25	18	33	41	55	62	88	85	9.9	27	47.7	4.7	29.4	47.4	26.1	25.9	20.8	21.8	3.3	5.6
2133983	PAT_00082415	0	0	65	58	2	1	81	59	92	47	32	78	39	32	52	44	46	50	49	90	2.1	17.5	34.2	5.1	26.6	33.1	16.5	24.8	35	32.2	20.1	2.3
2133983	PAT_00083051	0	0	65	63	2	2	81	83	98	77	31	83	83	59	76	68	67	57	54	52	0.3	8.4	35.8	4	5.2	21.3	7.9	13.6	15.1	20.2	17.2	19.8
2133983	PAT_00083679	0	0	65	73	2	2	81	97	100	71	54	79	71	68	70	56	63	65	73	61	0	12.1	23.3	7.1	12	15.2	8.9	23.7	21.1	26.4	13.9	16.3
2133983	PAT_00083981	0	0	65	26	2	2	81	74	68	82	63	87	58	60	78	57	72	49	68	54	20	6.1	27.5	5.8	44.4	19.4	6.2	14.1	10.1	33.3	16.2	15.2
2133983	PAT_00083987	0	0	65	81	2	2	81	70	87	60	41	90	60	36	72	48	59	49	62	51	4.2	13.5	37.8	1.7	21.2	32.2	9.5	21.9	26.5	26.2	13.2	19.9
2133983	PAT_00084154	0	0	65	52	2	1	81	60	80	72	55	89	59	57	55	54	57	55	54	73	5.2	10.2	24	3.2	30.6	17.5	18.6	39.3	34.1	27.5	18.8	13.5
2133983	PAT_00084203	0	0	65	49	2	2	81	80	97	73	48	97	56	61	61	30	47	42	69	89	0.6	7.4	37.5	0.6	19	23.6	10.5	30.9	17.5	35.8	9.4	2.6
2133983	PAT_00084248	0	0	65	82	2	2	81	78	75	37	41	50	47	46	43	38	50	54	66	68	13	22.3	31.5	15.9	26.3	21	31.2	37	34.9	25.3	12.6	9.5
2133983	PAT_00084561	0	0	65	74	2	2	81	69	83	82	54	87	70	65	70	75	60	61	56	79	9.1	5.7	19.3	5.8	16.4	11.8	10.7	9.1	21.1	25.2	16.6	5.9
2133983	PAT_00084719	0	0	65	74	2	1	81	60	85	44	41	64	49	34	73	43	68	48	50	46	6.9	17.3	33.9	10.6	16.7	29.1	10.3	21.4	15.8	34.2	22.1	22.2
2133983	PAT_00085148	0	0	65	89	2	2	81	75	65	77	31	73	39	72	88	100	61	70	82	74	12.5	5.4	34.6	7.1	26.7	7.3	3.5	0	20.4	22.6	9.7	7.4
2133983	PAT_00085236	0	0	65	52	2	1	81	69	52	52	37	73	36	46	74	55	58	52	56	64	16.9	18.8	33.3	8.6	48.9	24.6	10.5	22.9	31.9	25.8	20.7	17.2
2133983	PAT_00085307	0	0	65	43	2	2	81	76	93	83	34	91	71	62	91	49	43	26	50	85	2.3	6.7	33	3	10.7	18.9	2.4	21.9	39	43.9	18	3.6
2133983	PAT_00085388	0	0	65	29	2	1	81	73	62	42	33	56	43	37	46	38	50	59	54	61	15	24.2	33.5	18	31	30.6	21.7	31.7	46.6	35.2	26.5	21.8
2133983	PAT_00086102	0	0	65	65	2	2	81	67	56	74	47	72	55	61	61	69	60	70	72	75	20	8.8	26.1	10.7	31.6	15.3	14.8	12.9	26.4	24.9	12.7	8.7
2133983	PAT_00086312	0	0	65	51	2	1	81	65	91	71	38	84	78	50	59	70	75	60	61	53	2.9	10.9	32.6	5.4	8.6	21.2	10.4	14.1	8.9	28.2	17.8	19.1
2133983	PAT_00087554	0	0	65	73	2	1	81	68	75	85	43	76	58	51	44	50	67	64	71	91	7.3	5.4	34	5.6	19.4	18.5	24.6	26.4	28.3	24.1	12.2	2
2133983	PAT_00088005	0	0	65	67	2	1	81	64	83	66	59	84	57	57	69	54	53	55	60	54	6	10.1	29.3	3.8	20.4	19.1	11.2	33.7	38	29.8	19.2	19
2133983	PAT_00088109	0	0	65	43	2	1	81	97	90	59	40	88	48	50	63	41	54	53	64	64	3.9	13.6	35.4	2.7	24.7	21	18.8	23.9	13.8	32.3	20.1	16.7
2133983	PAT_00088809	0	0	65	77	2	2	81	63	89	62	43	74	76	51	51	69	54	58	53	75	2.3	9.6	26.1	5.4	9.9	16.7	17.9	15.4	26.2	24.5	17.7	10.7
2133983	PAT_00090710	0	0	65	68	2	2	81	88	73	74	48	87	52	55	53	51	64	42	63	71	11.1	9.5	28.5	3.5	32.5	22.1	29.5	32.5	26.7	38.3	16.5	10.1
2133983	PAT_00091793	0	0	65	49	2	1	81	77	86	66	22	92	41	38	51	76	32	41	69	70	3.4	11.1	53.6	2.2	23.6	24.5	18	12.5	31.7	33.8	18.6	14.9
2133983	PAT_00092064	0	0	65	28	2	2	81	64	67	73	66	93	58	70	89	63	44	51	64	66	13.6	9.9	24.2	1.1	37.6	16.4	3.5	16	38	29.9	17.4	13.8
2133983	PAT_00092151	0	0	65	75	2	2	81	66	61	67	48	63	55	68	80	64	66	53	70	52	12.1	11.2	44.5	14.2	15.9	13.6	6.6	13.3	13.7	18.6	11.3	19.6
2133983	PAT_00092371	0	0	65	37	2	2	81	95	65	81	39	85	42	30	70	60	58	52	81	87	12	6	42	5.6	23.4	28.9	10	15.7	26.8	30.3	7.9	4
2133983	PAT_00094196	0	0	65	53	2	2	81	59	96	89	55	96	71	59	76	58	42	36	71	77	0.8	4.5	28	0.8	12.8	16.8	7	20	24.7	33.5	10.6	9.4
2133983	PAT_00099035	0	0	65	27	2	2	81	64	88	90	53	93	61	68	86	80	56	61	70	77	5.4	2.5	25.2	1.5	20.6	12	2.6	6	14.4	26.3	12.5	9.7
2133983	PAT_00099050	0	0	65	42	2	1	81	79	100	91	48	97	81	70	67	58	57	58	69	88	0	3	32.3	0.5	4	11.1	17.9	38.3	36.3	28.6	13.2	4.2
2133983	PAT_00099094	0	0	65	69	2	1	81	77	66	73	47	82	50	74	57	40	48	63	68	70	11	7	26	3.9	22.5	11.1	14.5	32.3	35.9	27	14.3	13.3
2133983	PAT_00099215	0	0	65	26	2	2	81	72	78	49	56	70	49	54	83	60	49	43	54	71	6.1	17.8	24.5	6	28.2	20	6.5	15.5	33.7	30.9	19.6	10
2133983	PAT_00099244	0	0	65	64	2	2	81	64	85	54	53	73	74	49	75	58	32	23	54	82	6	15.5	31.9	7	11.8	23.7	6.3	10.2	28.3	38.5	12.5	8.5
2133983	PAT_00099389	0	0	65	65	2	2	81	62	69	80	52	85	55	74	76	85	68	57	70	70	10.8	7.3	22.7	5.3	24.2	12	7.9	4.4	18.9	31.3	11.9	10
2133983	PAT_00099455	0	0	65	63	2	2	81	67	100	82	64	96	88	76	78	50	49	55	89	70	0	7	23.3	0.8	6.1	12.6	9.8	19.4	28.8	24.6	5.2	10.8
2133983	PAT_00099596	0	0	65	53	2	2	81	78	71	85	34	89	39	63	99	54	80	84	57	43	10.3	5	33.2	4.6	26.1	11.3	0.3	12.1	6.5	4.1	14.1	23.1
2133983	PAT_00099713	0	0	65	57	2	2	81	76	93	52	37	85	60	34	92	53	66	65	65	67	2.3	13.9	29.5	4.4	14.7	26.1	1.5	16.9	12.5	26	18.9	14.4
2133983	PAT_00099759	0	0	65	39	2	2	81	54	68	49	40	56	63	49	51	63	58	58	65	44	10	12.9	29.5	9.5	16.8	18	19.2	40	42.5	31.3	15.7	16.2
2133983	PAT_00099909	0	0	65	39	2	1	81	98	59	49	45	76	36	54	67	59	79	52	83	59	22.9	17.2	33.3	12.4	46.7	23.8	14.1	14.8	6.6	19.4	6.1	13.3
2133983	PAT_00099936	0	0	65	27	2	1	81	51	70	86	61	89	60	66	53	55	56	65	73	68	13	3.8	25	2.1	31.8	14.1	21.8	17.8	26	23.5	15	14.1
2133983	PAT_00100048	0	0	65	33	2	2	81	78	69	92	55	100	55	78	72	44	46	46	63	77	8.6	2.8	20.9	0	23.8	9.9	14.2	26.7	39.1	29.5	12	8.6
2133983	PAT_00100488	0	0	65	41	2	2	81	52	100	76	27	99	60	55	71	60	48	56	64	54	0	6.5	41.8	0.2	13.7	22.3	10.8	25.5	33.6	27.2	16	16.3
2133983	PAT_00100732	0	0	65	42	2	1	81	73	56	83	45	81	48	53	86	57	68	49	58	46	16.9	8.4	30.1	3.9	23.6	32.6	5.5	16	17	25.7	15.3	18.6
2163990	2131056	0	0	66	69	2	2	61	100	33	40	60	44	27	46	34	41	23	26	27	32	28.9	25	22.7	25	34.2	23.2	36.3	25	41.4	35.3	33.6	28.6
2163990	2133983	0	0	66	66	2	2	61	84	91	55	46	83	79	43	51	69	79	77	82	78	3.7	16.4	36.4	4.3	11.9	29.3	18.6	13.5	10.8	12.8	8.1	8.3
2163990	2163990	1	1	66	67	2	2	61	61	89	72	41	83	74	66	75	74	82	75	80	74	3.7	11	25.2	6.6	8.1	14.6	5.6	6.1	4.4	9.7	6.5	10.6
2163990	2275172	0	1	66	51	2	2	61	73	51	70	51	57	58	83	55	37	51	47	59	78	19.6	11.5	22	17.3	21.5	9.3	20	28	17.8	27.3	16.7	10.2
2163990	PAT_00000035	0	0	66	56	2	1	61	57	54	94	51	65	52	63	68	69	73	56	52	54	18.7	2.2	28.8	8.8	23	13.9	13	18.6	11.5	24.2	24.6	21.5
2163990	PAT_00000052	0	0	66	56	2	1	61	77	49	84	29	74	48	43	44	59	53	38	56	76	19.1	6.5	45.1	8.3	32.7	19.4	27.6	16.3	22.8	31.1	21.2	11.5
2163990	PAT_00000078	0	0	66	44	2	1	61	78	72	64	46	85	45	57	50	59	35	30	57	69	11.6	11.9	29.2	2.9	34	25	14.6	21	26.4	34.6	19.9	8.7
2163990	PAT_00000146	0	0	66	71	2	1	61	68	67	70	29	76	53	55	32	44	47	38	40	71	7.6	14.7	40.6	8	16.7	26.2	38.5	24.2	25.4	32.3	28.9	11.2
2163990	PAT_00000148	0	0	66	34	2	1	61	67	64	77	69	77	61	74	61	56	46	66	75	69	13.8	8.7	21.3	8.5	18.4	11.2	17.5	22.2	23.4	18.7	16.1	16.7
2163990	PAT_00000246	0	0	66	45	2	1	61	55	74	51	42	77	65	33	59	66	38	23	66	66	7.5	20	36.9	6.2	15.8	33.8	18.3	13.4	32.6	38.5	15.9	11.9
2163990	PAT_00000386	0	0	66	83	2	2	61	90	84	89	23	95	58	45	74	62	42	68	74	71	4.6	3.6	45.8	1.1	16.1	20.9	8.4	13.7	28.1	13.9	12.2	14.2
2163990	PAT_00000416	0	0	66	71	2	1	61	77	53	54	45	63	45	50	63	60	59	54	61	54	17.9	19.7	29.9	7.8	36.1	25.4	10.4	21.6	25	26.7	21.7	20.4
2163990	PAT_00000510	0	0	66	46	2	2	61	53	71	78	59	74	60	68	63	61	62	61	74	79	12.6	9.5	30.3	10.6	17	11.9	17.1	23.3	19.4	17.8	12.6	9.2
2163990	PAT_00000513	0	0	66	49	2	1	61	85	71	64	58	87	50	62	48	64	58	70	73	100	17.7	13.9	23.3	3.1	34.4	18.1	20.3	21.4	17.7	21.4	15.2	0
2163990	PAT_00000612	0	0	66	40	2	1	61	56	54	66	41	71	39	61	53	57	67	72	71	53	15.4	11.8	34.1	8.5	37.1	17.5	26.1	28.2	17.8	18.3	17.5	17
2163990	PAT_00000702	0	0	66	55	2	2	61	67	77	64	57	81	58	40	54	39	37	38	37	66	10.2	10.8	32.5	4.8	19.9	32.3	14.2	31.7	39.7	32.5	22.2	10.6
2163990	PAT_00000784	0	0	66	28	2	2	61	69	75	63	55	69	68	55	44	65	55	59	70	74	6.2	10.7	24.5	8.4	12.9	14.2	23.4	23.3	31.4	21.3	13	11.9
2163990	PAT_00000841	0	0	66	30	2	2	61	79	76	69	59	67	49	65	74	48	46	47	54	71	6.9	13.6	27.2	7.2	35.2	18.8	12.3	28.5	32.7	31.5	23.6	12.3
2163990	PAT_00000883	0	0	66	70	2	2	61	75	69	53	48	73	62	52	42	36	32	68	43	80	10	17.6	25.7	8.8	15.4	26.8	47	43.6	59.9	16.1	31.1	5.1
2163990	PAT_00001055	0	0	66	82	2	2	61	64	41	42	58	44	41	60	47	54	58	68	46	49	25.2	18.4	32.7	22.8	24	16.4	24.9	28.1	24.3	19.2	24.3	20.1
2163990	PAT_00001071	0	0	66	23	2	2	61	59	66	79	63	73	61	68	44	67	61	64	63	66	24.9	7.3	21.2	8.9	30.3	15.2	20.6	17.8	22.6	21.3	20.2	13.5
2163990	PAT_00001379	0	0	66	45	2	1	61	86	91	74	49	92	59	66	61	63	67	62	68	83	2.9	8.2	22.4	1.9	17.2	13	23.5	30.8	21.4	26.2	18.3	8.2
2163990	PAT_00001548	0	0	66	78	2	1	61	73	78	73	20	93	55	42	79	77	72	67	78	83	7.6	7.9	44.6	2	18.8	24.9	5.2	8.8	13.7	18.5	13.1	8.4
2163990	PAT_00001584	0	0	66	38	2	1	61	67	83	34	34	63	41	32	32	39	36	36	47	72	7.9	31.4	39.5	14.4	31.7	39.7	38.9	31.4	33.4	24.8	18.7	10
2163990	PAT_00001634	0	0	66	76	2	2	61	84	60	63	54	69	41	53	65	70	65	54	51	67	15.2	16.1	22.2	9.2	31	20.8	19.4	14.8	19.9	23.9	23.9	19.5
2163990	PAT_00001855	0	0	66	66	2	1	61	54	42	53	52	51	51	60	64	41	50	45	59	66	20.7	15	38.9	17.4	25.4	15.9	16	22.6	24.9	23	17.3	13.1
2163990	PAT_00001942	0	0	66	38	2	2	61	81	59	88	60	93	40	79	48	61	58	73	75	81	14.1	5.1	22.4	1.3	37	11.2	23.9	23.1	29	17.2	13	6.3
2163990	PAT_00002012	0	0	66	41	2	1	61	92	83	90	16	90	52	67	48	41	50	53	58	87	5.9	4.1	47.4	4	16.1	11	22.8	26.8	23.4	25.9	18.8	6.5
2163990	PAT_00002167	0	0	66	50	2	1	61	65	73	71	38	93	35	54	32	37	34	58	64	66	8.4	11.2	30.7	1.6	31.7	18	33	25.6	31.6	23.3	19.4	13.2
2163990	PAT_00002316	0	0	66	19	2	1	61	99	75	52	46	68	49	48	36	50	71	58	62	64	14	20.9	29.1	15.4	25	24.4	30.4	20.3	17.4	20.7	17.9	14.1
2163990	PAT_00002399	0	0	66	78	2	1	61	89	75	57	24	74	67	44	63	62	86	60	68	76	5.1	13.8	47.8	7.6	16.2	25.7	10.3	18.3	6.6	21.7	18.2	11.8
2163990	PAT_00002446	0	0	66	50	2	2	61	63	86	56	47	70	37	52	51	56	57	61	65	71	6.1	15.4	26.4	10.6	39.5	19	17.5	17.5	20	19.5	18.8	13
2163990	PAT_00002460	0	0	66	45	2	2	61	77	55	69	58	68	43	65	61	31	28	69	71	72	15.9	17.1	23.8	15.4	28.6	20.1	18.2	30.9	37.3	21.9	19.2	16.7
2163990	PAT_00002622	0	0	66	32	2	1	61	75	56	66	43	75	35	48	30	33	68	73	75	79	15.4	17.4	28.5	13.1	43.7	23.3	36.4	36.4	20.4	18.7	15.3	11
2163990	PAT_00002646	0	0	66	78	2	2	61	80	60	61	36	71	35	44	56	65	59	60	70	82	22.1	13.9	30.3	8.1	48.7	21.2	13.6	14.2	20.6	22.6	16.2	6.6
2163990	PAT_00002704	0	0	66	22	2	1	61	73	76	55	40	91	57	39	55	57	53	81	68	74	7.6	15	40.5	1.6	24	28.9	20	28.1	27.2	10.2	11.1	8.4
2163990	PAT_00002831	0	0	66	19	2	1	61	79	79	77	59	91	72	57	62	57	43	42	62	71	8.6	8.9	27.5	1.8	15.2	25.9	16.3	20.9	31.8	31.5	20.4	11
2163990	PAT_00002948	0	0	66	57	2	2	61	80	98	47	30	74	30	35	49	57	60	71	67	87	0.3	17.8	49.5	6.4	32.9	28.4	23.2	22.5	19.1	16.7	16.8	4.7
2163990	PAT_00003030	0	0	66	75	2	1	61	85	62	71	35	71	61	51	36	39	43	70	60	59	14.4	9.6	39.2	9	17.4	16	26.8	23.2	22.8	20.7	21.7	18
2163990	PAT_00003058	0	0	66	30	2	1	61	70	67	60	62	70	65	61	50	60	64	60	66	65	10.9	12.1	22.3	7.4	33.3	15.3	24.2	23.9	24.5	19.3	15.1	12.3
2163990	PAT_00003190	0	0	66	51	2	1	61	75	56	52	28	87	25	40	32	28	34	41	69	71	13.9	16.2	35	3.8	36.5	25	42	39.5	31.7	26.7	15.8	10.3
2163990	PAT_00003333	0	0	66	65	2	2	61	82	62	81	62	97	36	74	51	50	56	59	77	80	19.2	7.7	22.2	0.5	45.3	13.9	20.9	22.5	19.2	19	12.4	8.4
2163990	PAT_00003373	0	0	66	82	2	2	61	76	55	64	44	59	47	68	55	58	69	46	46	45	14.5	12.6	30.6	13.5	18.9	12.5	18.3	15.5	18.6	24.6	23.4	22.2
2163990	PAT_00003762	0	0	66	67	2	2	61	70	70	54	55	63	38	54	66	76	66	68	69	67	12.7	20.5	26.8	15.2	39.1	23.3	14.2	9.9	19.4	22.3	20	18.5
2163990	PAT_00003835	0	0	66	52	2	1	61	86	64	50	33	78	57	41	62	73	70	66	57	55	14.5	16.9	31.7	7.3	38.1	23.7	15.6	10.4	17.4	16.9	19.1	15.8
2163990	PAT_00004156	0	0	66	78	2	2	61	55	56	60	46	53	57	36	48	50	51	63	58	65	19.9	13	32	16.9	23.8	30.2	13.6	29.2	36.9	17.3	17.7	15.1
2163990	PAT_00004241	0	0	66	80	2	1	61	69	95	67	37	88	67	61	68	59	55	67	71	67	0.8	8.5	33	2.7	10.3	17	9.7	14.8	18.1	20.3	17.4	14.9
2163990	PAT_00004621	0	0	66	60	2	1	61	80	64	46	33	50	52	42	31	35	34	30	49	49	13.5	19.2	33.1	18.9	25.8	24.6	36.4	33.3	34.4	40.1	24.3	21.2
2163990	PAT_00004638	0	0	66	70	2	2	61	63	59	79	48	72	51	69	63	46	69	61	71	52	16.2	8.4	30.1	9	22.4	15.2	13.7	23	14.1	21.5	18.1	18.1
2163990	PAT_00004658	0	0	66	50	2	2	61	89	57	73	54	63	69	51	43	56	62	64	42	68	14.4	9.1	27	11.3	14.1	22.2	19.8	22.1	17.8	16.8	19.6	9.1
2163990	PAT_00004717	0	0	66	78	2	1	61	80	63	52	44	80	55	34	50	65	73	68	58	64	10.1	13.6	34.3	4.1	19.1	31.2	32	29.4	20.4	18.7	15.9	8.2
2163990	PAT_00004780	0	0	66	61	2	1	61	69	67	55	35	53	54	51	48	53	61	64	50	57	12.9	17.9	44.6	17.7	21.6	22.9	23.2	22.2	17.8	22.3	20.7	14.8
2163990	PAT_00004866	0	0	66	83	2	2	61	82	37	78	46	60	37	51	46	63	72	46	42	39	27.3	9.7	33	14.2	37.4	23.9	36	22.7	16.7	25.5	26.4	24
2163990	PAT_00005091	0	0	66	65	2	1	61	84	78	57	42	76	66	45	33	60	66	72	75	74	4.7	12.2	27.6	5.2	17.7	20.5	27.7	17.7	20.4	19.1	14.8	12.4
2163990	PAT_00005118	0	0	66	45	2	2	61	63	70	55	63	58	42	61	55	53	52	54	68	51	7.4	17	23.8	13.1	39.6	19.5	21	28.2	37	23.6	15.7	19.4
2163990	PAT_00005257	0	0	66	38	2	1	61	68	50	83	44	78	47	74	59	56	57	62	58	51	19.3	8.5	30.5	9.6	27.7	11.4	21	24.1	32.2	25.6	24.7	19.5
2163990	PAT_00005656	0	0	66	57	2	2	61	67	43	64	48	50	46	52	38	54	64	59	58	64	24.8	12.1	28.6	11.8	26.5	23.7	26.8	19.4	17.9	22	20.3	15.6
2163990	PAT_00005684	0	0	66	62	2	2	61	80	72	62	44	77	52	48	73	70	70	73	78	84	11.2	15.4	34.9	8.1	30	23	12.3	14.9	14.6	18.1	13.1	8.4
2163990	PAT_00005931	0	0	66	54	2	2	61	63	84	68	54	73	47	65	47	47	53	55	77	72	3.7	10.8	27.5	6.2	21.6	15.6	20.2	25.9	26.6	21.1	13.6	9.3
2163990	PAT_00006017	0	0	66	34	2	1	61	60	70	83	41	85	43	72	30	26	40	26	71	50	8.2	5.5	45.1	4.6	19.7	13.1	36	30.6	30.1	35	13.7	16.1
2163990	PAT_00006070	0	0	66	50	2	2	61	92	45	55	35	92	34	39	30	65	74	78	93	84	17.7	16.6	34.7	2.1	37.6	27.5	25.2	11.4	7.9	12	3.3	4.8
2163990	PAT_00006073	0	0	66	68	2	1	61	69	72	87	31	84	54	65	32	55	72	75	77	81	7	2.7	33.6	3.7	13.3	11	32.5	28.2	19.5	17.7	13.8	8.8
2163990	PAT_00006106	0	0	66	69	2	2	61	52	76	58	43	89	45	47	48	67	56	61	71	67	13	10.9	26.7	2.1	47.7	19.9	28.8	22.2	22.1	21.1	16.5	12.9
2163990	PAT_00006134	0	0	66	57	2	1	61	73	53	64	49	59	52	55	41	48	55	72	78	81	19.8	10.4	40.9	16.3	24.7	23.5	29.5	31.3	23	17.7	12.5	4.9
2163990	PAT_00006462	0	0	66	43	2	1	61	71	63	60	40	63	67	66	45	36	46	60	70	58	11.4	15.6	24.6	14.1	12.5	13.3	24.5	27.6	31.9	21.5	16.7	18.6
2163990	PAT_00006471	0	0	66	59	2	2	61	74	91	71	36	86	59	46	43	60	62	51	75	91	2.5	10.4	33.8	4.4	20.9	21.7	22.7	21.7	23.3	25.4	14.1	3.4
2163990	PAT_00006873	0	0	66	59	2	1	61	68	60	68	58	58	55	65	36	58	70	61	81	53	20.8	14.3	26.3	16.4	32.6	16.9	41	14.6	12.4	19.6	9.4	18.1
2163990	PAT_00007101	0	0	66	72	2	1	61	72	53	80	59	60	42	46	41	50	45	51	65	61	19.6	6.4	29.6	13	23.8	30.1	31.2	23	27.4	27.4	19.5	12.3
2163990	PAT_00007132	0	0	66	38	2	1	61	66	69	34	37	73	36	36	41	51	55	47	62	62	20	24.2	32.7	7.1	36.5	29.3	28.5	22.1	23.9	27.5	19	15.7
2163990	PAT_00007163	0	0	66	37	2	2	61	88	82	71	46	88	42	62	75	62	60	57	73	76	4.1	11.2	25.9	4	26.2	16.5	10.5	22.4	29.2	21.6	15.7	10.4
2163990	PAT_00007288	0	0	66	53	2	2	61	91	83	59	42	76	51	53	52	56	56	64	72	73	5.6	15.8	29.8	7.5	22.6	21.8	15.7	19.6	18.8	22.9	17.6	10.5
2163990	PAT_00007459	0	0	66	35	2	2	61	64	94	64	67	69	45	69	61	68	58	64	71	75	1	17.3	23.7	12.5	44	19.6	16.6	21.1	25.5	20.7	16	13.2
2163990	PAT_00007729	0	0	66	53	2	1	61	97	51	73	49	79	49	48	60	75	52	57	65	63	19.9	9.1	40.5	5.9	25.8	27.4	14.7	6.5	22.8	24.6	21	19.2
2163990	PAT_00007752	0	0	66	63	2	1	61	74	72	86	62	91	62	75	70	53	56	72	68	70	11.7	5.6	23.6	2.4	18	20.2	12.1	20.2	28.8	16.5	18.2	14.1
2163990	PAT_00007907	0	0	66	86	2	2	61	59	72	57	37	68	53	49	65	72	67	70	70	77	9.2	12	35	7.9	20	17.9	13.2	16.6	14.2	20.8	17.9	10.8
2163990	PAT_00007934	0	0	66	73	2	2	61	82	51	51	52	48	43	65	47	51	40	53	53	54	21.1	16.2	25.2	18.4	24.1	14.5	23.7	27.2	28.8	20.6	21.7	19.6
2163990	PAT_00007961	0	0	66	83	2	2	61	63	47	41	37	42	61	40	34	64	38	50	63	60	20.4	28.1	42.2	25.5	14.1	30.7	32.7	13.2	29	27.8	19.6	16.4
2163990	PAT_00007977	0	0	66	42	2	1	61	57	71	70	35	67	57	60	47	57	69	60	71	67	12	8.8	49.5	10.5	19.6	12.5	24.4	27.9	21.7	20.8	16.8	13.4
2163990	PAT_00008047	0	0	66	54	2	2	61	95	89	72	38	85	56	63	55	44	52	64	66	79	2	9.3	26.7	4.3	16.4	14.7	22.3	28.2	21.4	20	14.9	7
2163990	PAT_00008106	0	0	66	44	2	1	61	61	86	76	65	77	50	74	38	44	70	70	68	70	3.2	13.2	21	10.6	28.7	15.4	25.4	24.1	22.7	21.2	18.1	10.1
2163990	PAT_00008183	0	0	66	28	2	2	61	91	51	82	64	81	40	67	71	51	62	44	72	81	23.8	6.8	24.2	5.4	48.9	16.3	10.4	25.5	30	25.7	9.9	7.5
2163990	PAT_00008241	0	0	66	45	2	2	61	50	65	53	42	55	60	48	51	76	42	61	67	62	11.6	19.6	27	16.8	23.3	22.4	23	7.7	24.7	22.5	17.1	16.8
2163990	PAT_00008291	0	0	66	75	2	2	61	91	79	76	67	81	48	73	76	41	43	39	57	77	5.6	8.5	19.1	5.1	25.7	12.5	9.8	27.5	32.1	26.5	15.4	7
2163990	PAT_00008294	0	0	66	43	2	1	61	66	59	62	38	79	44	47	55	30	37	70	68	76	13.7	14.2	39.8	9	29.8	23.6	15.1	33.2	35.4	21.7	19.7	13.2
2163990	PAT_00008433	0	0	66	49	2	1	61	77	63	77	54	95	44	67	53	61	71	66	79	86	18.2	10.2	25.2	1.2	44.5	17.1	15.6	17.3	12.1	21.6	10.3	4
2163990	PAT_00008476	0	0	66	86	2	2	61	72	82	72	56	77	48	63	80	49	50	42	54	61	4.4	8.7	20.4	5.8	18	12.6	7.1	27.6	33.9	29.2	20.2	13.9
2163990	PAT_00008501	0	0	66	54	2	1	61	65	52	49	38	51	23	62	57	42	24	26	33	45	18.4	21.9	31	16	37.4	21.7	15.6	21.7	36.2	36.3	27.7	18.4
2163990	PAT_00008514	0	0	66	45	2	1	61	59	57	75	55	71	53	46	26	41	45	61	70	85	16.1	8.2	34.1	8	22.8	33.2	38.4	34.8	24.4	18.6	10.6	2.8
2163990	PAT_00008532	0	0	66	34	2	1	61	62	47	69	27	72	36	43	52	54	46	68	55	50	20.5	12.9	45.6	11.7	30.6	22.1	22.5	23.8	28.5	22.4	22.9	19.4
2163990	PAT_00008683	0	0	66	52	2	1	61	80	62	72	45	92	43	59	44	42	43	39	50	71	16.4	9.7	30.2	1.5	45.7	18.2	25.7	20.8	25.1	32.2	22.9	12.8
2163990	PAT_00008955	0	0	66	43	2	2	61	78	79	91	35	92	61	81	49	65	62	61	87	89	5.9	3.6	29.7	1.5	15.6	7.2	34.2	23	18.2	18.3	5.1	4.5
2163990	PAT_00009160	0	0	66	24	2	2	61	88	59	67	62	66	37	67	54	57	70	64	68	71	13	18	22.1	15.2	35.4	18.9	21	23.5	11.2	22	19.1	16.4
2163990	PAT_00009439	0	0	66	63	2	1	61	71	81	81	61	90	45	75	36	58	76	79	82	82	3.4	8.5	20.7	4.2	25.5	12	33.1	16.3	14.4	13.9	10.1	5.5
2163990	PAT_00009454	0	0	66	93	2	2	61	91	78	43	47	73	79	41	66	70	64	55	73	71	6	22.2	36.8	8	11.9	34.8	14.4	20.3	24.7	22.2	11.7	10.2
2163990	PAT_00009486	0	0	66	41	2	1	61	60	77	72	40	84	54	45	56	65	37	49	59	59	6.4	8.5	26.4	3.5	22.3	21.1	21.9	17.8	31.5	27.6	23.6	14.3
2163990	PAT_00009546	0	0	66	43	2	1	61	85	65	59	27	96	42	36	31	46	48	42	52	79	12.3	13	43.4	0.6	30.5	26	29.7	21.4	20.6	30.3	21.4	7.5
2163990	PAT_00009984	0	0	66	39	2	2	61	73	62	88	54	90	43	88	46	48	45	61	76	81	9.8	4.8	16.6	2.2	26.2	6.7	32.1	21.8	22.7	18.9	13.2	8.5
2163990	PAT_00010120	0	0	66	29	2	2	61	67	85	78	59	89	46	72	87	91	75	68	76	81	6	10.8	24.6	3.1	45.4	15.4	4	2.8	8.1	20	13.9	8.6
2163990	PAT_00010297	0	0	66	48	2	1	61	70	81	82	45	97	47	79	79	82	35	46	53	56	5.6	3.1	25.6	0.5	20.9	7.7	7.1	5.8	29.8	26.4	23.4	19.4
2163990	PAT_00010651	0	0	66	35	2	1	61	92	63	74	64	67	62	72	38	56	68	64	62	44	16.2	10.4	20.2	12.7	18.2	28.9	31.1	21.7	18.6	20.3	20.3	21
2163990	PAT_00010741	0	0	66	73	2	2	61	72	82	38	35	65	48	34	42	69	60	65	72	53	7.1	27.6	38.9	9.5	25.4	41.7	39.4	20.4	14.5	14.9	9.6	11.3
2163990	PAT_00011195	0	0	66	50	2	2	61	78	78	46	40	63	71	47	44	60	62	57	60	66	10.9	19.8	37.4	14.5	10.3	23.5	22.2	28.1	19.1	21.3	18.5	14.2
2163990	PAT_00011281	0	0	66	92	2	2	61	62	76	73	48	73	49	51	46	62	63	62	69	74	11.2	10.4	31.8	8	34.1	22.8	27.2	23.1	17.2	15.5	10.6	7.8
2163990	PAT_00011350	0	0	66	40	2	2	61	89	71	56	32	68	78	41	43	55	57	58	72	75	11.5	13.6	39.6	10.7	12.7	24.4	25.5	24	21.4	17.2	11.7	9.1
2163990	PAT_00011400	0	0	66	34	2	2	61	72	66	79	36	86	62	67	54	56	66	54	54	68	6.8	6	25.7	3	16.1	10.3	16.1	22.3	21.2	25.5	20.7	10.6
2163990	PAT_00011458	0	0	66	50	2	1	61	61	51	61	51	53	47	50	46	51	49	62	69	55	21.3	15.7	28	19.6	23.1	23.5	27.1	23.1	26.2	24.8	19.5	18.9
2163990	PAT_00011487	0	0	66	60	2	2	61	62	75	69	63	69	53	69	66	50	49	55	70	74	9.1	18	24.4	15.2	38.2	20.5	17.6	24.8	30	24.3	17.2	11.4
2163990	PAT_00011505	0	0	66	73	2	1	61	59	88	88	48	98	47	66	73	58	77	70	72	79	3.2	4	26.2	0.4	28.7	12.7	8.3	30.3	13.2	18.3	14.8	9.4
2163990	PAT_00011557	0	0	66	47	2	1	61	89	61	73	39	75	53	55	32	39	54	62	67	71	15.9	9.9	28.8	11.6	20.9	13.1	34.1	37.8	28	24	20.1	13.9
2163990	PAT_00011652	0	0	66	40	2	1	61	85	55	51	54	52	57	55	45	55	59	54	61	59	21.1	23	29.7	22.1	13.1	24	29.4	24.6	20.1	25.2	22.6	21.5
2163990	PAT_00011774	0	0	66	56	2	1	61	69	63	89	44	75	51	57	68	50	49	50	56	69	17.2	4.8	36.9	10.3	23.9	20	11.7	21.8	23.5	24	20.4	16.9
2163990	PAT_00011811	0	0	66	65	2	1	61	74	78	43	33	88	44	38	96	52	78	68	78	91	6.6	16.3	32.9	2.8	26.4	21.3	0.7	19.1	10.9	19.2	12.3	3.6
2163990	PAT_00011827	0	0	66	64	2	2	61	69	79	73	49	76	73	66	38	42	48	46	57	77	6.7	9.6	24	8.5	9.1	12.2	47	35.5	29.7	26.7	18.2	8.8
2163990	PAT_00012055	0	0	66	62	2	2	61	64	66	87	59	93	40	76	39	60	62	72	76	86	18.9	6.9	20.7	2.1	38.7	12.8	30.8	19.6	20.1	21.5	15.3	4.9
2163990	PAT_00012197	0	0	66	69	2	1	61	61	77	80	42	82	66	64	49	76	67	55	58	64	6.9	6.2	26.8	4.7	16	13.1	19.8	9.7	17.2	26.8	22	16.8
2163990	PAT_00012266	0	0	66	53	2	2	61	67	71	75	61	94	51	64	68	52	53	62	74	77	13.6	10.1	23.7	1.3	43.5	16.8	6	20.1	21.7	20.2	16.7	11.5
2163990	PAT_00012546	0	0	66	69	2	1	61	67	77	54	43	58	65	48	44	65	45	65	61	58	7.4	18.9	26	13.1	17.7	25.3	26.4	13.2	30	22.5	21.7	16.9
2163990	PAT_00012577	0	0	66	66	2	1	61	75	78	40	29	44	19	33	24	38	53	71	68	48	9.1	24.5	36.1	15.6	58.4	29.6	33.3	27.4	25.2	19	17.9	20.6
2163990	PAT_00012621	0	0	66	67	2	2	61	57	89	88	56	92	62	72	38	45	44	75	84	89	3.6	4.7	21.4	2.5	10.4	9.8	26.6	28.1	28.8	14.9	8.3	4.3
2163990	PAT_00012645	0	0	66	56	2	2	61	70	61	63	49	92	41	57	54	70	65	68	73	91	19.9	12.8	27.1	1.6	46.5	19.3	13.6	15.3	22.4	20.4	14.8	3.2
2163990	PAT_00012646	0	0	66	45	2	2	61	58	74	67	48	89	45	60	42	70	69	59	74	73	11.6	14.5	26.2	4.1	37.7	19.3	17	18.2	15.5	21	14.3	11.4
2163990	PAT_00012687	0	0	66	68	2	1	61	59	46	83	69	81	42	83	61	56	57	46	45	72	15.7	5.1	20.5	4.7	21.8	9	10.3	18.7	20.8	26.5	20.9	7.3
2163990	PAT_00012854	0	0	66	45	2	1	61	57	69	50	29	67	57	33	30	23	25	17	40	74	11.6	16.2	42	9	20.6	34.9	28.2	31.8	36.1	41.2	27.2	13.2
2163990	PAT_00012902	0	0	66	68	2	1	61	70	80	74	48	82	55	71	32	36	27	37	60	78	5.6	11.8	27.4	5.5	20.5	16.1	39.1	33.2	38.4	30.4	16.8	7.2
2163990	PAT_00012984	0	0	66	55	2	1	61	53	71	75	56	73	65	72	79	75	47	50	80	71	11.8	6.7	19.1	7.4	24.2	9.7	7.9	13.3	24.3	24	11.5	8.1
2163990	PAT_00013023	0	0	66	73	2	2	61	76	60	47	52	59	60	51	53	59	52	51	60	86	16.9	23.4	29.7	14.1	19.5	35.6	21.4	26.6	32.7	21.7	16.9	4.7
2163990	PAT_00013074	0	0	66	43	2	2	61	62	73	94	50	94	47	78	34	47	35	60	64	61	8.2	1.4	23.8	1.4	23	9	29.4	25.5	31.3	28.4	20.5	14.1
2163990	PAT_00013464	0	0	66	67	2	1	61	54	48	72	36	42	50	63	51	39	46	66	70	61	21.6	11	39.2	18.6	23.9	15.9	21.5	20.9	25.3	18.1	15	14.8
2163990	PAT_00013487	0	0	66	73	2	1	61	74	74	42	34	49	47	40	40	58	58	63	64	53	9.4	24.1	31.5	17.7	36.8	28.5	24.8	18	24	20.7	19.9	22.8
2163990	PAT_00013549	0	0	66	56	2	1	61	81	100	64	61	64	61	61	45	54	50	48	48	66	0	18.1	26.9	12.4	40.4	21.4	23	28.8	25.9	23.9	21.6	15.1
2163990	PAT_00013714	0	0	66	54	2	2	61	91	77	77	60	88	48	72	63	37	82	73	75	82	7	11	22.1	3.8	33.9	14.9	8.5	27.8	7.5	17.5	14.5	6.5
2163990	PAT_00013768	0	0	66	53	2	1	61	59	80	42	36	57	85	35	44	73	47	65	64	67	5.3	16.8	22.2	9.6	4.9	20.2	20.5	13.5	25.3	20.6	18	13.6
2163990	PAT_00013854	0	0	66	25	2	1	61	66	44	65	27	64	40	33	41	27	34	52	72	70	24.6	12	51.9	10.9	40.4	33.3	21.9	38.3	31.9	22.2	10.5	9.9
2163990	PAT_00014104	0	0	66	69	2	2	61	64	87	56	32	73	45	38	41	48	53	55	71	79	5.7	14.2	51	7.7	20.4	25.9	28.3	22.1	18.9	21.8	14.4	10.2
2163990	PAT_00014148	0	0	66	43	2	2	61	80	76	67	51	69	58	67	44	68	71	67	59	48	6	12.1	27.7	9.2	14.3	15	17.5	13.3	18	19.9	17.9	15
2163990	PAT_00014387	0	0	66	61	2	1	61	54	84	92	51	94	69	58	50	35	31	62	72	82	7.1	1.3	34.2	1.7	14	19.5	19	25.1	29.3	20.9	15.3	7.7
2163990	PAT_00014393	0	0	66	56	2	2	61	67	63	67	58	67	46	71	45	51	55	64	43	58	16.1	16.1	23.5	15.4	26.1	16	23.4	25.6	22.9	25.2	23.9	15.8
2163990	PAT_00014461	0	0	66	72	2	2	61	79	70	81	46	73	45	71	43	72	71	63	83	82	13.4	5.2	25.4	8.5	28.5	11.4	25.9	10.3	13.9	22.7	10	7.1
2163990	PAT_00014525	0	0	66	65	2	1	61	96	68	52	46	70	56	45	55	66	57	62	64	81	12.3	16	26.5	9	27.4	21.3	16.8	15.7	19.9	23.1	18.3	10
2163990	PAT_00014662	0	0	66	56	2	1	61	68	59	74	36	67	65	35	41	43	38	53	72	54	12.5	9.6	36.5	9	17	29.1	30.1	26.1	31.3	25.6	13.6	15.3
2163990	PAT_00014709	0	0	66	58	2	1	61	64	64	74	57	90	42	70	50	52	45	66	75	68	14.1	12.3	24.9	2.2	49.7	17.4	16.8	25.8	30.8	17.6	15.1	7.7
2163990	PAT_00014982	0	0	66	48	2	1	61	77	75	68	28	70	44	57	78	61	41	30	44	68	6.9	11.7	49.6	6.4	23.7	21.9	6.8	14.4	25.1	30.9	20.7	9
2163990	PAT_00015010	0	0	66	62	2	1	61	97	68	67	31	71	49	33	42	64	68	64	63	80	14.3	16.6	36.4	9.5	29.5	37.2	24.3	18.6	17.1	20.5	19.7	6
2163990	PAT_00015616	0	0	66	49	2	2	61	64	80	58	44	99	61	46	41	66	75	65	77	88	7.6	14.6	31.9	0.2	18.2	31.1	23.7	12.7	12.5	20.2	9.4	3.4
2163990	PAT_00015674	0	0	66	63	2	2	61	58	51	58	66	55	48	75	35	44	33	52	71	55	21.6	17.2	16.7	17.8	26.8	14.4	25.1	31.9	31.8	27.5	18.7	19.7
2163990	PAT_00015835	0	0	66	61	2	2	61	78	74	66	47	89	60	40	44	62	54	51	66	70	10.8	14.9	32.2	2.1	18.9	36.1	24.9	18.1	20.9	26.5	19.1	15.4
2163990	PAT_00016111	0	0	66	82	2	2	61	78	79	77	55	82	64	65	35	67	77	64	75	90	5	5.9	29.8	4.3	10.2	10.1	31.4	19.7	13.9	18.6	10.7	3.6
2163990	PAT_00016508	0	0	66	62	2	1	61	82	60	72	42	76	54	44	52	80	64	70	65	68	18.5	9	39.4	5.8	27	36.3	21.3	6.2	19.7	19.6	18.3	12
2163990	PAT_00016559	0	0	66	48	2	1	61	60	67	90	47	99	44	67	36	57	57	61	73	77	10.9	4	34.4	0.2	34	14	27.9	24.5	18.4	23.9	15.5	9.6
2163990	PAT_00016572	0	0	66	54	2	1	61	59	54	76	49	64	54	74	72	57	67	59	57	61	17.6	9	35	14.1	22.2	9.6	15	21.8	23.6	18.2	25.1	17.5
2163990	PAT_00017156	0	0	66	64	2	1	61	60	56	60	58	62	47	61	59	75	54	57	61	69	17.6	15.4	25.4	14.1	20.7	15.1	15.8	9.6	20.6	25.6	20.6	15.9
2163990	PAT_00017609	0	0	66	58	2	1	61	75	66	91	61	64	67	78	33	53	51	52	58	64	12.7	2.9	24.8	8.6	16.3	8.2	35.3	25.2	25.6	26.6	22.7	20
2163990	PAT_00017979	0	0	66	46	2	1	61	94	47	72	41	60	41	70	71	57	30	33	38	44	16.7	8.5	40.8	12	24.1	9.9	7.4	19	32.3	31.6	28.3	24.6
2163990	PAT_00018420	0	0	66	71	2	1	61	89	82	71	40	85	55	55	57	72	65	63	64	76	5.7	8.9	39.7	3.8	16.6	16.5	17.4	7.7	16.7	22.2	19.6	13.1
2163990	PAT_00018656	0	0	66	78	2	1	61	53	78	83	52	84	56	70	45	42	43	33	29	29	6.5	4.8	21.2	3.1	21.3	9.9	28.4	26.7	30.9	38.2	35.8	31.8
2163990	PAT_00018721	0	0	66	51	2	1	61	63	76	79	32	100	28	53	56	36	35	57	67	92	6.7	7.6	31.1	0	32.7	17.8	44.2	46.3	44.3	24.4	12.9	2.9
2163990	PAT_00018993	0	0	66	55	2	1	61	79	76	78	51	81	66	67	51	64	68	59	59	68	10.3	7.4	27.8	5.6	17.2	18.9	18.8	26.8	21.6	24.8	21.8	12.4
2163990	PAT_00019010	0	0	66	77	2	2	61	75	52	55	39	54	37	63	41	56	50	75	73	60	19.6	16.1	44.2	18	23.9	14	26.8	31.3	33.8	13.8	14	19
2163990	PAT_00023190	0	0	66	82	2	1	61	65	76	58	33	71	53	36	49	61	67	54	52	46	4.6	15.4	32.6	8.8	21	21.5	20.8	18.9	18	23.6	22.7	19.2
2163990	PAT_00024009	0	0	66	51	2	2	61	64	73	84	68	87	37	79	64	37	58	56	72	87	8.2	7.2	19.9	2.9	37.1	12.2	14.1	36.8	23.1	21.4	14.3	5
2163990	PAT_00024093	0	0	66	59	2	2	61	77	74	80	66	77	49	78	45	59	67	65	72	73	9.9	10.1	18.3	9.4	40.1	12.7	19.9	27.8	19.2	19	16.2	13.4
2163990	PAT_00024195	0	0	66	44	2	1	61	56	52	45	38	41	42	39	33	31	30	50	70	51	12.9	24.3	32.4	15.9	39.2	30	36.8	33.1	39.9	25.7	17.5	19.9
2163990	PAT_00024520	0	0	66	67	2	1	61	59	41	43	26	79	26	31	61	46	40	54	68	75	24.1	24.2	38.1	6.4	49.8	32.2	17.8	15.2	30.5	22.6	15	8.1
2163990	PAT_00025213	0	0	66	82	2	2	61	65	85	49	61	84	75	56	72	51	54	61	75	68	6.1	18.3	29	3.7	14	33	13.3	19	21.7	17.6	9.3	10.4
2163990	PAT_00025261	0	0	66	51	2	1	61	84	56	66	43	69	53	58	50	61	51	71	74	75	18.2	11.4	30.1	8.7	24.1	33.7	23.8	23.1	19.3	18.2	13.7	7.9
2163990	PAT_00025350	0	0	66	74	2	2	61	76	53	76	32	81	31	47	70	47	73	71	74	87	14	10.9	39.5	7.2	43.9	21.5	11.2	21	15.3	15.9	13	5.9
2163990	PAT_00025685	0	0	66	41	2	1	61	63	76	97	28	91	41	51	61	68	46	43	63	87	8.9	0.5	35.7	2.5	21.3	13.8	18.7	13.4	25.9	27.1	15	3
2163990	PAT_00026073	0	0	66	60	2	1	61	54	33	40	49	53	31	46	48	35	30	51	52	51	22.9	18.8	29.7	18.5	29.4	18.1	43.8	56.9	57.3	26.8	24.5	19.5
2163990	PAT_00026743	0	0	66		2	1	61	68	68	45	34	68	55	36	51	70	70	47	58	65	15	23.1	29.6	10	30.7	28.1	22.4	15.8	16.4	22.9	16.6	9.9
2163990	PAT_00026750	0	0	66	75	2	2	61	75	56	65	58	53	41	62	56	53	65	61	67	57	18.2	15.2	30.3	17	36.2	20	22.6	34.5	17.6	20.6	16.2	17.8
2163990	PAT_00026777	0	0	66	62	2	2	61	62	64	65	43	82	45	58	62	65	45	48	60	75	17.7	14.3	24.8	4.8	34.9	19.2	12.7	12.6	28.2	23.6	16.6	11.7
2163990	PAT_00027339	0	0	66	52	2	1	61	61	57	49	43	48	40	39	43	58	51	57	62	53	8.9	23.3	29.4	20	43.6	26.2	25.8	27.5	33.5	21.4	20.9	15.4
2163990	PAT_00027356	0	0	66	57	2	2	61	87	62	60	42	61	74	57	41	53	56	57	66	75	10.6	15.1	25.3	13.5	8.1	18	26.7	22	21.1	20	14.1	8
2163990	PAT_00027600	0	0	66	48	2	1	61	73	54	45	63	40	49	61	48	72	64	62	64	46	13.8	20.3	17.6	23.9	23	14.4	16	11.9	17.6	21.6	23.5	23.1
2163990	PAT_00027791	0	0	66	42	2	2	61	65	53	42	53	43	58	57	56	58	53	54	64	60	18.2	22.2	24.2	21.1	17.9	21.8	21.4	25.1	36.4	27.1	21.5	22
2163990	PAT_00027952	0	0	66	69	2	2	61	81	96	73	55	80	53	68	60	61	44	52	69	75	1	12.4	22.2	9.1	26.4	16	20.1	25.6	31.6	24.2	17.1	12.5
2163990	PAT_00028077	0	0	66	43	2	1	61	99	60	52	51	53	67	50	31	37	37	51	55	56	16.2	23	25.7	20.4	17.2	26.6	37.4	26.4	31.5	26.6	23.8	21.4
2163990	PAT_00028593	0	0	66	57	2	1	61	59	70	61	44	76	40	53	50	66	71	74	77	80	14.5	13.4	23.9	6.8	42.9	17.1	19.6	19.3	17.3	14.9	12.2	7.4
2163990	PAT_00028758	0	0	66	74	2	1	61	87	89	94	48	91	80	59	51	67	73	66	77	67	4.9	1.8	28.9	3.1	9.3	14.8	28	23.8	17.3	15.7	7.9	10.7
2163990	PAT_00029122	0	0	66	38	2	1	61	63	85	54	34	64	64	46	37	58	58	73	76	76	5.4	12.8	28.3	8.7	15.2	17.4	28.4	17.6	23.1	16.2	12.9	11.5
2163990	PAT_00029400	0	0	66	59	2	1	61	66	50	41	27	45	56	21	33	54	54	48	45	45	21.6	25.3	37.2	23.4	18.2	28.5	22.8	20.5	26	29.1	28.2	23.1
2163990	PAT_00029465	0	0	66	75	2	1	61	71	78	65	49	76	64	65	75	58	72	68	74	80	12.7	14.7	25.4	10.6	20.5	24.9	10.1	13.6	17.5	20	16.4	7.8
2163990	PAT_00030024	0	0	66	68	2	2	61	78	82	45	31	66	46	37	48	78	46	37	44	61	8.3	18.4	44.5	11.1	22.7	26.3	19.6	9.2	26.3	28.5	21.2	10.9
2163990	PAT_00030680	0	0	66	78	2	2	61	55	44	58	56	53	45	59	45	38	55	49	37	52	21.5	13.1	25.1	16.2	19.1	17	24.3	23.9	24.5	24.8	23.7	16.9
2163990	PAT_00030731	0	0	66	53	2	1	61	68	69	65	59	68	36	64	64	60	54	66	67	69	11.8	18.8	25.7	15.7	47.2	21.2	14.2	15.7	28	25.5	22.1	17
2163990	PAT_00032513	0	0	66	39	2	2	61	57	80	85	41	97	39	68	78	61	36	71	72	72	4.2	5.7	24.1	0.4	27.8	12.2	7.2	24.9	34.6	19.3	16.9	13.2
2163990	PAT_00032553	0	0	66	62	2	1	61	89	84	80	68	85	47	77	63	38	53	69	67	75	6.3	12.5	21.1	7.1	40.8	15.8	15.3	33.1	18.3	18.6	17.4	12.5
2163990	PAT_00033346	0	0	66	39	2	1	61	81	63	66	33	89	45	44	43	58	60	70	78	80	13.6	11.1	36.5	4.7	28.1	23	13.6	16.2	20.4	16.9	12.6	9.9
2163990	PAT_00035074	0	0	66	58	2	1	61	65	59	58	38	64	66	43	56	43	25	25	30	51	14.7	14.2	34.5	12.5	20.8	21.3	15.1	19.4	33	38.1	33.2	24.6
2163990	PAT_00035366	0	0	66	55	2	1	61	66	65	53	47	48	41	55	58	50	41	24	41	61	14.4	22.5	30.3	18.5	44.9	24.5	17.5	24.9	27.6	32.5	25	19
2163990	PAT_00035407	0	0	66	76	2	1	61	69	70	71	59	80	70	54	48	76	77	78	79	85	11.4	11.9	22.8	5	16.6	31.3	23.7	8.5	11.1	13.3	11.8	7
2163990	PAT_00035474	0	0	66	65	2	2	61	74	57	92	26	87	37	54	79	83	66	78	50	77	10.9	2.8	43	4.2	22.3	17.1	3.9	7.6	16.4	11	22.4	11
2163990	PAT_00036640	0	0	66	63	2	1	61	61	70	94	38	87	49	70	51	49	44	41	50	69	10.7	2.3	27.7	2.9	26.7	11.1	19.4	17.3	28.6	27.9	22.9	17.7
2163990	PAT_00037011	0	0	66	67	2	2	61	76	49	57	56	51	33	59	53	33	70	48	53	59	21.1	17.2	23.9	18.3	28.8	18.2	21.7	31.7	11.9	24	19	12.4
2163990	PAT_00037064	0	0	66	73	2	1	61	66	76	51	33	77	49	37	35	66	62	67	71	80	8.6	20.8	47.6	8.3	25.4	32.6	30.3	19.4	17.3	17	11.9	7
2163990	PAT_00037983	0	0	66	62	2	1	61	54	36	41	53	43	46	53	42	63	54	59	47	42	22.2	15.7	28.3	16.1	21.3	16.7	21.9	18.1	27	26.5	28.7	28.8
2163990	PAT_00039464	0	0	66	60	2	2	61	71	83	73	49	87	62	66	46	69	77	61	66	73	9.1	9.6	35.4	6.7	18.8	14.2	23.2	13.2	14	23	18	12
2163990	PAT_00039665	0	0	66	74	2	1	61	74	69	79	53	80	57	71	32	41	48	49	43	58	10.4	7	30.2	5.5	17.9	12.8	34.7	26.9	25.3	24.4	22.3	15.4
2163990	PAT_00039897	0	0	66	65	2	2	61	57	77	70	59	78	55	66	47	62	69	55	66	80	10.4	10.9	24.5	4.9	37.1	16.2	20.4	20.2	13.1	18.5	12.7	6.6
2163990	PAT_00040519	0	0	66	80	2	2	61	81	50	52	41	52	60	55	68	57	46	67	66	60	20.3	20.9	35	20.1	17.6	22.5	11.6	18.5	28.5	15.2	19.3	18.1
2163990	PAT_00040857	0	0	66	66	2	1	61	63	78	81	38	81	61	64	60	44	47	58	60	62	4	6.7	32.4	5.4	17.7	12.9	17.5	28.5	30.1	26.1	22.1	16.7
2163990	PAT_00040928	0	0	66	64	2	1	61	78	39	82	34	61	27	46	49	73	76	73	69	63	23.6	7	37.3	12.8	34.9	18.4	18.8	22.3	14.5	18.7	16.6	12.5
2163990	PAT_00041245	0	0	66	51	2	1	61	56	62	47	33	60	78	39	45	47	51	71	68	55	16.2	20.7	27.1	18.4	9.8	23.4	24.6	24.9	28.9	20	20	21.5
2163990	PAT_00041341	0	0	66	71	2	2	61	67	86	87	57	96	47	85	70	62	48	43	72	89	5	5.5	24.7	0.8	26.2	8.8	10.1	14.6	23.6	23.3	11.3	4.3
2163990	PAT_00042316	0	0	66	39	2	1	61	82	53	42	44	52	67	46	54	69	56	66	49	59	13	22.9	35.2	18.4	10.6	26.4	22.8	14.7	26.3	21.1	20.3	18.4
2163990	PAT_00043070	0	0	66	54	2	1	61	63	79	76	42	88	38	49	52	40	45	49	52	83	5.7	6.7	40.8	2.6	23.5	18.4	19.4	23.9	27.7	26	19.6	6.7
2163990	PAT_00043566	0	0	66	56	2	1	61	69	63	61	59	75	50	63	49	69	84	76	74	81	13.1	15.6	23.9	8.1	29.7	23.5	20.4	14.1	9.6	13.6	13.5	10.1
2163990	PAT_00044670	0	0	66	26	2	2	61	84	64	84	45	75	44	86	60	52	57	42	64	77	11	3.9	52.6	6.7	20.2	6.1	15.5	16.8	20.6	20.7	13.3	5.5
2163990	PAT_00044818	0	0	66	64	2	2	61	59	81	64	41	77	59	35	76	71	67	68	88	91	8.8	11.4	35.2	7.6	17.7	28.3	6.8	11.6	12.7	16.3	6.2	3.9
2163990	PAT_00045521	0	0	66	52	2	2	61	75	64	50	60	49	45	49	52	57	53	46	53	63	13.1	18.7	21.1	18.4	31.7	20.5	18.8	14.2	25.3	26.9	20	11.5
2163990	PAT_00046172	0	0	66	41	2	2	61	69	80	52	39	70	48	41	47	63	69	61	70	72	7.6	14.4	32.4	7.9	24.4	25	15.7	18.5	13.2	19.5	16.2	13
2163990	PAT_00046280	0	0	66	71	2	2	61	82	77	71	58	81	45	65	45	54	62	68	75	78	10.4	14.5	28.1	8.3	38.8	19.8	28.3	20.9	17.8	19.1	15.2	8.6
2163990	PAT_00047175	0	0	66	45	2	1	61	57	79	79	49	100	42	63	60	56	60	70	68	74	11.3	10.1	27	0	41.4	17.9	16.8	23.4	20.3	21.4	19.8	14.3
2163990	PAT_00047440	0	0	66	54	2	1	61	66	55	68	58	76	68	41	45	57	67	68	81	73	14.3	11.3	26.6	5.7	16.7	30.8	23.9	24.7	17	17.5	9.5	13.6
2163990	PAT_00047737	0	0	66	55	2	1	61	59	48	46	35	54	22	41	32	40	54	53	57	64	17.7	23.2	42.2	18.4	45.3	29.2	29.5	33.6	29.4	28.3	23	17.5
2163990	PAT_00047870	0	0	66	62	2	1	61	76	67	89	51	80	60	71	90	67	34	48	42	39	8.7	2.5	34.3	4	16.1	12.8	2.1	7.9	23	18.4	23.6	18.7
2163990	PAT_00048021	0	0	66	59	2	1	61	67	77	65	60	73	79	43	33	37	44	68	61	59	7.9	14.4	19.5	7.3	11.2	32.8	44.3	34.7	25.7	20.6	17.9	12.8
2163990	PAT_00048598	0	0	66	64	2	2	61	77	48	45	38	56	42	44	28	54	50	35	32	35	13.5	16.3	32.1	10.9	28.8	24.2	30.6	29	34.8	27.2	26.7	20.8
2163990	PAT_00048815	0	0	66	59	2	2	61	66	84	74	48	85	60	57	51	65	62	60	79	91	7.1	8.1	26.4	4	25.8	16.2	23.7	19.3	21.2	20.3	8.8	2.4
2163990	PAT_00050536	0	0	66	58	2	1	61	74	74	86	54	83	68	73	94	55	65	76	75	57	11.4	5.5	22.8	6.7	17.8	11	1	14.9	19.4	16.1	13.3	16.4
2163990	PAT_00050541	0	0	66	77	2	1	61	61	77	56	32	69	38	41	64	63	62	64	70	64	9.8	16.7	33.1	8.9	34.2	27.9	14.1	15.6	21.9	19.2	13.1	9.6
2163990	PAT_00052108	0	0	66	62	2	1	61	89	64	73	46	78	46	58	49	51	57	70	72	73	13.2	10.6	27.8	10.1	25.9	16.2	20.2	17.3	21.3	19.8	15.8	12
2163990	PAT_00052610	0	0	66	53	2	1	61	78	35	76	26	42	38	56	53	70	68	51	52	53	22.1	7.8	47.3	17	28.3	17.9	22	25.7	20.9	25.5	22.6	18.7
2163990	PAT_00052870	0	0	66	50	2	1	61	61	67	73	46	98	34	64	81	54	71	65	67	72	16.4	9.7	25.9	0.3	49.7	16.1	6.1	22.2	15.2	22.3	18.3	11.3
2163990	PAT_00053494	0	0	66	84	2	2	61	70	63	57	60	50	34	59	50	66	62	65	68	73	11.1	18.7	25.5	16	34.7	20.7	19.9	13.2	22.3	18.4	17	15.3
2163990	PAT_00056218	0	0	66	54	2	2	61	58	50	63	38	75	48	47	42	46	46	50	47	50	17	13.9	32.9	10.2	23.2	28.3	25.6	26.2	26.2	24.8	26.6	18.9
2163990	PAT_00056360	0	0	66	83	2	2	61	91	74	64	42	65	61	56	40	48	60	49	59	75	7.2	13.7	37.8	12.2	14.3	20.1	25.5	20.5	16.6	24.5	14.7	8.7
2163990	PAT_00056970	0	0	66	71	2	1	61	50	52	64	53	55	49	57	39	61	62	66	45	62	15.5	14.3	37.4	10.3	27.5	20.7	19.1	16.5	16.9	21.4	23.1	12.8
2163990	PAT_00057044	0	0	66	54	2	2	61	91	78	68	41	75	60	51	65	69	44	55	58	71	7.2	11.3	27.7	7.8	15.8	18.6	16.6	21.9	28	19.6	16.1	9.9
2163990	PAT_00057229	0	0	66	53	2	1	61	80	62	97	50	85	46	69	52	56	60	74	77	81	11	0.9	32.9	3.3	22.7	7.2	24.3	24.4	20.6	16.6	13.5	8.3
2163990	PAT_00058438	0	0	66	63	2	1	61	64	55	88	52	74	56	58	35	35	35	30	68	80	17.2	5.5	33	7.7	22.6	18	34	28.6	32.2	31.3	15.4	9.9
2163990	PAT_00058499	0	0	66	37	2	2	61	56	73	76	63	83	51	73	57	64	63	68	76	79	9.6	13.2	23	6.9	37.9	17.6	14.8	20.1	27.6	13.8	15.2	11.3
2163990	PAT_00058635	0	0	66	54	2	1	61	85	69	41	31	69	32	35	44	69	45	75	49	46	16.4	24.5	33	8.2	38.3	30.1	21.4	13.5	25.8	15.5	20.8	20.1
2163990	PAT_00058705	0	0	66	58	2	2	61	83	65	76	63	64	44	70	72	58	47	46	58	72	11.9	9	20.6	7.5	27.9	12.5	10	18.3	23.3	33.2	19.3	8.3
2163990	PAT_00058784	0	0	66	58	2	2	61	96	80	72	63	75	40	70	41	55	42	52	48	68	8.2	15	21.6	12.2	27.5	17.1	22.2	21.8	29.8	22.2	23.8	14.3
2163990	PAT_00058901	0	0	66	50	2	2	61	63	48	78	49	90	32	66	62	60	62	68	75	77	19.7	12.1	26.4	2	45.7	18	16.6	24.1	30.1	19.4	17.1	13
2163990	PAT_00058943	0	0	66	93	2	1	61	71	76	52	42	67	68	45	46	54	50	53	69	76	9.7	21.2	29.1	14	14.3	33.1	25.1	23	23.7	23	15.3	12.7
2163990	PAT_00059089	0	0	66	72	2	1	61	57	43	64	36	62	31	49	37	38	38	40	53	68	25.1	16.2	39.8	13.3	42.5	25.8	29.3	30.5	30.7	35.3	25.1	19.1
2163990	PAT_00059172	0	0	66	75	2	1	61	61	56	58	46	77	41	48	74	72	71	58	76	47	21.6	17.8	30.8	5.7	32.5	28.1	6.8	12.9	15.6	21.2	10.6	21.5
2163990	PAT_00059221	0	0	66	60	2	2	61	86	69	49	40	60	37	46	63	57	68	66	57	49	12.5	26.1	33.5	14.8	36.6	30.8	14.1	12.4	19.4	18.5	17.1	22.1
2163990	PAT_00059273	0	0	66	45	2	1	61	72	63	84	44	73	58	56	67	46	57	54	51	55	16	5.4	30.4	9.8	21.6	17	11.3	26.2	20	25.6	21.3	18.4
2163990	PAT_00059421	0	0	66	63	2	1	61	73	80	56	41	65	46	55	55	65	74	52	77	75	9.4	15.8	32.9	12.1	23	18.7	15.9	12.2	14.6	22.6	13.2	9.9
2163990	PAT_00059436	0	0	66	57	2	1	61	79	52	84	68	90	51	74	47	37	35	37	43	52	22.6	8.6	19.8	2.2	31.8	13.7	26	25.1	26.9	29.3	24.9	17
2163990	PAT_00059469	0	0	66	55	2	1	61	69	79	75	57	83	68	60	80	63	75	73	67	75	9.6	7.1	36.6	6.1	15.9	13.9	4.9	11.3	13.5	17.1	14.7	7.5
2163990	PAT_00059470	0	0	66	56	2	1	61	79	63	82	58	73	43	76	64	80	51	52	54	68	8.6	7.2	20.6	5.9	23	11.8	13.2	6.4	25.8	28.8	23.9	11.9
2163990	PAT_00059478	0	0	66	63	2	1	61	80	65	85	65	82	66	75	56	69	54	60	61	69	13.3	7.4	24	5.9	21.9	12.9	11.1	19	15.1	23.3	17	8.7
2163990	PAT_00059517	0	0	66	61	2	2	61	61	75	84	55	84	43	67	54	44	37	68	67	77	5.9	6.6	27	4.7	25	14.3	38.8	47.9	46.7	16.7	12.4	6
2163990	PAT_00059634	0	0	66	55	2	1	61	55	74	80	53	72	72	68	41	42	56	61	54	70	11.1	6.8	30.2	9.4	13.2	13.8	28.5	28.3	27.7	24.1	20.8	12.9
2163990	PAT_00059683	0	0	66	46	2	1	61	70	64	78	36	85	51	49	32	38	38	48	60	71	9.2	9.5	36.6	4.7	31.1	19	33.6	26.2	29	26.9	19.7	13.3
2163990	PAT_00059727	0	0	66	74	2	2	61	77	63	56	57	66	51	41	34	68	76	86	77	71	12.7	13.8	26.8	9.9	19.7	32.7	27.8	12.7	10.6	9.6	10.9	9.5
2163990	PAT_00059730	0	0	66	48	2	2	61	78	82	53	31	87	24	40	59	56	98	77	84	88	4.8	14.2	40	5.2	34.2	23.9	15	18	0.4	13.6	9.1	5.3
2163990	PAT_00059782	0	0	66	52	2	1	61	65	75	81	35	83	54	71	41	68	77	73	78	88	11.7	6.7	39.7	7.5	20.2	7.2	27.5	29.8	15.3	15.2	11.1	4.6
2163990	PAT_00059845	0	0	66	49	2	2	61	66	71	56	50	73	33	54	26	52	47	68	82	84	12.1	18.1	26.5	7	42.2	21.5	25.8	20.1	20.8	14.7	10.2	7.1
2163990	PAT_00059888	0	0	66	53	2	2	61	98	58	58	51	52	53	53	50	79	68	52	64	58	23	13.3	21.2	16.2	33.7	16.7	20.1	11.2	17.6	19.1	13.5	15.2
2163990	PAT_00060043	0	0	66	55	2	2	61	72	66	47	60	61	60	52	54	51	50	50	74	76	8.6	19.5	21.5	15.5	29	20.4	20.2	24.4	28.1	23.3	14.3	13.5
2163990	PAT_00060060	0	0	66	47	2	2	61	58	54	81	48	78	53	59	51	61	62	75	80	84	15.8	7.8	27.7	4.9	25	20.7	20	24.2	27.7	13.9	9.6	6.9
2163990	PAT_00060117	0	0	66	30	2	2	61	74	68	69	59	82	56	66	47	60	65	67	68	73	24.9	14.2	22.6	5.9	29.6	18	24.8	23.1	20	22.4	15	11.7
2163990	PAT_00060150	0	0	66	32	2	1	61	69	64	67	61	68	49	61	36	53	53	67	58	57	13.5	14.5	23.7	8.9	37.7	18.9	29.9	23.8	17.9	24.5	22.6	19.5
2163990	PAT_00060197	0	0	66	44	2	1	61	65	84	69	50	78	48	65	39	41	41	37	52	71	5.2	14.4	26.1	8.3	35.9	18.2	26.7	31.3	28.9	31.2	21.4	15.2
2163990	PAT_00060239	0	0	66	68	2	2	61	79	66	64	37	72	27	57	32	81	64	60	65	70	13.1	12.3	32.1	6.9	37.6	18.8	29.4	11.5	18.1	22.2	16.9	11.8
2163990	PAT_00060240	0	0	66	58	2	1	61	51	79	56	51	58	66	56	47	36	24	65	53	55	9	19.5	24.1	16.6	16.3	22.7	29.2	24.9	32.9	22.3	22.2	17.5
2163990	PAT_00060262	0	0	66	58	2	1	61	64	93	85	43	91	74	66	33	67	73	69	56	73	1.5	4.6	36.2	2.1	5.9	9.5	37.2	29.4	18.2	20.4	21	13.5
2163990	PAT_00060264	0	0	66	56	2	1	61	65	57	76	79	72	53	75	42	69	56	67	62	66	16.7	8.1	17.3	8.4	20.2	12.8	30.2	18.5	21.6	19.3	15.3	10.5
2163990	PAT_00060302	0	0	66	59	2	1	61	65	74	57	47	65	53	53	38	44	37	64	66	68	11.4	19.1	30.1	15.9	24.5	23.1	24.8	20.6	24.4	23.9	20.4	17.5
2163990	PAT_00060324	0	0	66	39	2	2	61	68	72	65	59	73	56	66	65	49	54	58	83	80	7.1	9.8	22.8	6.5	23.9	13.3	12.8	22.4	20.3	18	8.6	6
2163990	PAT_00060392	0	0	66	57	2	2	61	71	77	44	33	60	42	39	48	50	60	62	71	61	10.9	18.3	41	13.1	25.3	23.5	21.4	22.8	23.7	21.1	17.2	15.2
2163990	PAT_00060417	0	0	66	44	2	2	61	65	82	59	56	67	57	59	40	49	69	50	55	63	3.9	13.6	23.3	9	27.4	16.9	29.2	26.3	22.2	27.6	21.6	13.7
2163990	PAT_00060582	0	0	66	62	2	2	61	66	88	67	56	70	69	59	64	65	54	56	78	87	2.1	11.6	25.8	5.2	15.9	17.9	14.5	20.8	28.2	23	6.3	2.9
2163990	PAT_00060673	0	0	66	55	2	2	61	63	53	45	36	54	23	41	60	63	42	49	44	49	24.8	25.6	40.9	19.6	51.8	25.3	18.5	15.2	25.8	23.4	20.6	22.6
2163990	PAT_00060773	0	0	66	58	2	2	61	79	80	71	52	84	60	58	48	63	64	58	54	51	8.6	9.4	27.7	4.9	25.4	19.6	22.6	22.6	24.7	23.7	30	26
2163990	PAT_00061063	0	0	66	72	2	2	61	74	79	42	25	82	47	29	40	60	66	64	75	77	7.9	24.7	41.8	4	23.4	38.8	25.5	19.4	17.6	10.9	6.3	5.5
2163990	PAT_00061072	0	0	66	40	2	2	61	68	53	47	36	46	49	54	42	45	74	70	63	63	14.1	14.5	42.7	14	16.5	15	26	29.1	7.2	18.9	15.9	14.1
2163990	PAT_00061127	0	0	66	55	2	2	61	68	79	78	56	86	74	47	41	64	77	68	92	83	10.5	6.1	25.9	6.5	16.3	28.6	23.8	15.2	14.1	13.3	3.3	8.4
2163990	PAT_00061134	0	0	66	56	2	2	61	80	59	85	56	75	54	69	50	65	71	52	68	69	22.5	4.8	26.4	6.2	47.7	12.7	23.9	15.1	14.9	15.1	11.1	10.7
2163990	PAT_00061438	0	0	66	60	2	1	61	82	49	68	57	84	52	63	44	48	40	47	50	52	21.8	15.7	29.4	7.4	30.8	21.5	25.4	23.6	32	27.9	24.7	20.4
2163990	PAT_00061517	0	0	66	48	2	1	61	63	59	67	42	68	34	65	30	29	27	34	38	49	15.5	8.9	35.5	10.5	22.7	10.4	35.7	36.9	31.9	32.8	29.7	26.1
2163990	PAT_00061553	0	0	66	54	2	2	61	66	73	73	73	67	73	76	55	73	72	64	80	92	7.4	7.3	12.9	7.5	7.9	7.1	19.1	10.4	13	15.8	7.4	3.6
2163990	PAT_00061767	0	0	66	64	2	2	61	81	76	78	40	77	73	71	43	61	70	63	78	88	11.7	11.2	26.3	10.5	13.7	12.2	27.1	32	21.3	21.4	12.4	4.5
2163990	PAT_00061810	0	0	66	56	2	2	61	60	85	58	42	63	50	47	55	52	64	44	42	59	3.5	15.4	31	10.8	33.4	22.1	17.3	26.7	22.7	28.2	20.1	11.2
2163990	PAT_00061820	0	0	66	63	2	1	61	59	57	74	48	100	48	50	27	44	36	30	37	51	17	10.9	34.1	0	25.9	27.4	40.1	24.9	29.9	35.3	29	18.9
2163990	PAT_00061838	0	0	66	64	2	1	61	53	72	85	22	90	36	47	42	60	45	42	48	80	8.7	3.6	36.4	3.1	29.2	14.5	22.7	17	29	25.9	20.9	8.6
2163990	PAT_00061891	0	0	66	57	2	1	61	55	73	74	52	87	46	61	44	50	37	52	66	81	7.3	9.1	28.5	2.7	26.5	15.2	30	19.9	25.5	21.5	15.5	8.3
2163990	PAT_00061908	0	0	66	66	2	2	61	83	35	39	41	37	34	47	52	64	51	47	56	34	28.7	26.5	32.4	26.9	27	26.7	23.6	20.1	28	25.7	18.9	22.1
2163990	PAT_00061962	0	0	66	61	2	2	61	68	54	70	50	60	41	79	52	60	69	68	73	56	20.7	11.6	23.3	15.4	24.1	9	26.9	20.2	17.1	18.7	16.4	19.5
2163990	PAT_00062043	0	0	66	37	2	2	61	78	83	62	43	82	38	49	65	65	63	62	74	77	5.6	13.2	24.9	5.1	48.6	19.4	12.2	8.9	10.3	18.7	14.5	12.4
2163990	PAT_00062154	0	0	66	46	2	1	61	66	67	75	52	97	42	67	36	68	73	65	72	75	12.1	8.3	23.1	0.7	42.9	13.1	22.9	10.6	8.7	21.7	17.2	12.8
2163990	PAT_00062163	0	0	66	77	2	1	61	70	72	66	54	71	77	43	51	64	57	61	70	61	11	11.8	28.4	9.3	13.6	24.7	22.6	12	17.7	21.6	16.8	14.5
2163990	PAT_00062205	0	0	66	51	2	2	61	68	57	60	67	54	70	59	36	58	60	47	57	64	12.4	14.6	18.9	14	9.1	16	29.5	21	22.6	22.2	15.1	11.7
2163990	PAT_00062237	0	0	66	60	2	1	61	70	84	66	29	71	62	42	44	67	79	63	72	70	3.7	13	40.4	8.3	11.9	21.9	20.6	15.2	9.1	15.1	9.7	7.5
2163990	PAT_00062295	0	0	66	65	2	1	61	78	73	41	44	73	66	35	64	87	59	55	56	57	13.9	22.5	38.7	8	23	49.4	17.4	3.8	21	22.4	20.5	16.6
2163990	PAT_00062357	0	0	66	53	2	2	61	62	70	53	54	56	47	50	50	74	74	64	64	62	6	20.8	25.2	16.2	41.8	22	24.7	16.5	16.5	18.3	16.7	13.8
2163990	PAT_00063044	0	0	66	73	2	1	61	67	62	75	63	88	62	67	64	77	58	78	90	99	13.1	12.9	26.7	2.3	20	29.1	14	12.2	18.7	8.9	3.2	0.2
2163990	PAT_00063070	0	0	66	74	2	1	61	67	57	96	52	87	43	67	62	50	82	69	74	93	16.3	1	28.5	3.1	34.9	12.2	15.8	20.9	9.9	17.7	15	2
2163990	PAT_00063181	0	0	66	68	2	1	61	64	56	47	10	72	21	43	41	52	43	39	48	71	18.4	14.9	45.3	6.2	53.4	29.1	28	33.1	30.8	30.2	19.9	8.2
2163990	PAT_00063250	0	0	66	56	2	2	61	85	89	66	50	77	53	61	52	68	62	65	61	67	3.8	12.8	32.9	7	18.6	18.1	18.4	10.1	22	16.3	14.6	11.2
2163990	PAT_00063335	0	0	66	60	2	1	61	72	37	51	46	43	39	62	46	55	66	62	51	74	22.8	14.2	33.9	18.1	24.1	18.8	24.3	28.4	20.8	21.2	20.8	10.1
2163990	PAT_00063367	0	0	66	57	2	1	61	65	65	68	36	90	25	48	52	64	40	52	73	65	12.9	12.1	35.7	2	46.8	21.8	22	18.4	32.5	24.3	18.2	16.5
2163990	PAT_00063376	0	0	66	57	2	1	61	65	70	62	36	80	38	54	34	28	24	23	28	40	8.7	15.7	39.9	7.2	32.4	23.3	30.3	27.3	33	34.4	31.4	25.4
2163990	PAT_00063534	0	0	66	70	2	1	61	85	89	53	20	75	41	29	46	75	69	63	74	64	2.4	14.3	42.3	6.8	26.9	23.6	19.5	9.7	16.5	20	16.2	15.7
2163990	PAT_00063697	0	0	66	56	2	1	61	86	66	78	65	79	73	77	57	60	54	54	69	72	8.6	11.1	19.8	9.4	11.6	12.6	17.8	16.9	18.3	25.7	19	14.4
2163990	PAT_00063770	0	0	66	58	2	2	61	84	85	62	46	65	47	54	67	42	56	46	49	61	3.3	14.1	26.8	9.4	26.2	20.6	13.7	29.7	24.3	26	21.5	12.2
2163990	PAT_00063932	0	0	66	45	2	1	61	56	100	74	43	86	43	66	52	39	35	53	62	88	0	11.2	28.1	5.4	30.3	17	21.4	28.8	28.3	19.9	13	4.4
2163990	PAT_00064017	0	0	66	44	2	2	61	63	67	59	50	69	30	45	56	64	43	49	52	70	13.5	10.4	33.2	7	34.1	20.9	20.2	16.7	24.8	19	18.7	9.5
2163990	PAT_00064177	0	0	66	66	2	1	61	84	75	55	52	73	61	41	64	59	58	53	49	56	12.5	20.5	34.2	5.8	22.3	46.2	20.2	20.7	20.7	27.2	26	19.8
2163990	PAT_00064184	0	0	66	64	2	2	61	58	77	74	62	69	73	42	58	37	79	68	74	77	12.2	7.8	24.7	9.1	16.1	32.8	14.9	21.7	7.6	14.5	11.2	6.7
2163990	PAT_00064263	0	0	66	54	2	1	61	70	74	69	41	71	55	65	33	29	49	44	50	51	11.4	13.6	25.5	12.5	17.5	15.1	23.1	31.2	23.4	30.6	24.3	22
2163990	PAT_00064422	0	0	66	48	2	1	61	97	78	77	74	89	70	76	46	59	61	63	68	74	7.7	7.9	20.5	2.7	15.6	11.8	24.4	21.7	24	22.4	16.7	9.4
2163990	PAT_00064786	0	0	66	62	2	1	61	62	68	78	40	74	60	65	69	67	49	68	67	86	15.5	8.1	46.7	10.6	22.4	12.3	11.2	21.5	25	23	15.2	4
2163990	PAT_00064799	0	0	66	60	2	1	61	73	72	57	43	71	62	41	31	46	51	63	69	73	12.6	16.5	38.3	8	22.6	28.7	33.5	38.7	27.1	22.1	17.4	11.3
2163990	PAT_00064831	0	0	66	63	2	2	61	79	84	47	38	76	47	40	51	56	70	73	43	45	5.5	19.7	48.1	5.6	23.5	34.2	16.5	17.1	16.3	15	24.5	25.3
2163990	PAT_00064835	0	0	66	65	2	1	61	85	95	61	42	84	41	46	84	72	75	64	69	72	0.9	13.3	27.4	5.6	40.3	19.9	6.8	12.5	13.2	23.3	17.9	11.1
2163990	PAT_00064928	0	0	66	52	2	1	61	62	66	65	32	60	42	50	44	50	42	41	66	58	17.1	14.8	45.4	16.3	28.7	28.9	15.9	15.5	24.6	28.3	20.9	19.6
2163990	PAT_00064981	0	0	66	45	2	2	61	64	76	74	66	78	58	70	37	58	51	67	72	62	6	9.4	19.8	5.4	31.4	13.4	28.1	20.7	19.6	16.6	10.9	11.9
2163990	PAT_00064982	0	0	66	55	2	2	61	66	58	74	42	89	39	49	56	58	61	70	75	79	17.4	11.7	34.4	2.7	47.7	22.3	22.7	17.5	23.5	19.9	13.9	8.5
2163990	PAT_00065010	0	0	66	55	2	1	61	57	85	82	70	87	72	81	59	60	50	55	74	76	4	8.2	15	5.2	9.1	9.4	16.3	17.3	19.3	22.4	15.6	12.6
2163990	PAT_00065012	0	0	66	52	2	2	61	64	86	58	45	76	37	40	37	50	65	65	77	74	4.4	17.5	29	10.8	46	23.5	24.2	25.9	18.3	17.9	12.9	11.8
2163990	PAT_00065158	0	0	66	82	2	2	61	59	86	75	38	88	58	53	55	76	79	78	85	92	4.3	8.1	32.9	4.3	16.1	19.2	17.5	16.4	11.4	14.3	6.9	2
2163990	PAT_00065193	0	0	66	62	2	1	61	52	62	55	47	59	65	47	69	52	61	67	74	62	12.9	13.7	24.3	12.3	16.3	17.9	9.9	17.4	18.7	17.4	14.8	16.8
2163990	PAT_00065241	0	0	66	63	2	2	61	67	57	71	52	61	51	80	43	55	59	57	64	62	15.1	8.3	25	12.1	20.8	5.3	39.9	22.3	24.1	19.6	13.3	9.8
2163990	PAT_00065244	0	0	66	33	2	2	61	60	54	78	38	74	50	62	32	30	40	32	78	83	17.9	9.4	37.2	12	24.6	15.5	28.5	34.9	25.4	32.7	14.6	9.6
2163990	PAT_00065700	0	0	66	60	2	1	61	63	55	66	35	61	50	66	38	45	44	61	64	69	18.8	16.6	36.2	16.2	21.6	18.6	28.4	39.8	29.8	25.6	21.8	15.5
2163990	PAT_00065740	0	0	66	62	2	2	61	52	52	69	52	76	47	57	27	71	60	56	62	64	11.4	13.7	29.5	6.5	21.4	28.1	28.8	13.3	27.7	26.6	20.7	15.8
2163990	PAT_00065879	0	0	66	41	2	1	61	80	97	43	29	76	29	30	41	56	54	69	60	72	0.5	21.5	45.9	6.1	33.6	36.4	27.1	26.2	18.6	22.4	21.1	10.8
2163990	PAT_00065895	0	0	66	81	2	2	61	78	59	83	60	68	59	82	73	65	79	72	75	79	16.9	4.9	23.8	9	21.2	10	8.2	10.8	12.9	16.1	13.7	10.4
2163990	PAT_00065911	0	0	66	58	2	1	61	60	84	65	63	86	68	56	58	42	24	53	67	87	7.6	17.9	28.4	5.2	18.1	32.5	42.5	37.3	70.3	23.9	15.1	5.3
2163990	PAT_00065922	0	0	66	62	2	2	61	58	83	88	36	93	50	65	60	58	56	75	55	72	4.4	3.9	35.7	1.9	19	13.7	9.9	15.9	23.3	14.8	20.7	10.3
2163990	PAT_00065984	0	0	66	67	2	2	61	67	69	44	42	54	52	44	36	47	54	50	45	60	13.2	20.9	25.1	16.6	33.5	22.6	28.6	33.9	25.1	25.2	22	16.1
2163990	PAT_00066119	0	0	66	63	2	1	61	50	61	47	47	53	71	46	37	61	42	63	61	55	14.1	15.1	41.7	14.6	16	21.3	29	19.8	23.4	19.3	16.9	16.4
2163990	PAT_00066322	0	0	66	55	2	2	61	64	56	29	34	43	75	30	38	70	45	40	37	47	16.6	24.5	32.2	21.8	12.7	26	23.7	9.6	33	28.6	20.7	14.1
2163990	PAT_00066730	0	0	66	50	2	2	61	99	60	73	60	72	59	62	88	50	48	46	54	57	22.5	7.9	21.1	8.8	33.3	14.7	3.7	26.9	26.1	31	23	17.4
2163990	PAT_00066836	0	0	66	69	2	1	61	67	70	41	41	50	47	41	67	53	57	62	63	62	21.2	25.8	32.2	15.6	36.2	29.3	13.1	24.1	27.5	21.2	25	23.8
2163990	PAT_00066955	0	0	66	54	2	2	61	71	79	81	66	89	58	76	61	64	68	56	70	75	9.6	9.8	18.9	4.5	28.8	13.4	16.2	18.8	14.7	19	12.7	9
2163990	PAT_00066977	0	0	66	50	2	2	61	65	69	72	28	81	39	42	83	35	60	59	68	64	9.9	7.8	37.4	4.3	32.5	21.3	4.4	29.8	16	19.2	14.7	16
2163990	PAT_00067242	0	0	66	52	2	1	61	93	70	71	38	93	43	45	64	59	68	71	57	69	10.6	9.8	37.7	1.5	22	31.2	15.3	13.4	19.6	21.1	22.5	10
2163990	PAT_00067258	0	0	66	40	2	2	61	73	71	69	55	71	89	70	56	65	59	68	69	77	13.4	13.3	21.2	12.6	7.3	12.9	22.7	21.3	15.7	17.3	14.8	10.6
2163990	PAT_00067349	0	0	66	58	2	1	61	54	66	63	37	89	42	47	52	53	35	40	65	74	14.4	14.3	31.6	2.4	44.7	23.6	26.2	23.2	25.5	30.2	17.1	8.5
2163990	PAT_00067433	0	0	66	73	2	2	61	52	54	55	39	51	54	37	46	54	48	55	59	61	15.1	21.4	30.5	19.8	27.5	24.5	25	14.2	26.6	23.6	20.1	18.3
2163990	PAT_00067588	0	0	66	70	2	1	61	68	60	63	43	55	71	43	59	56	44	37	54	60	16.7	15.1	35.8	16.9	17.6	27.8	17.2	19.5	28.1	26.6	21.7	17.8
2163990	PAT_00067645	0	0	66	43	2	2	61	86	73	75	58	76	39	69	59	54	69	69	75	78	8.7	13.9	23.3	11	46.2	17.4	16.4	23.8	17.7	19.4	15.1	11.6
2163990	PAT_00067674	0	0	66	60	2	2	61	59	70	66	50	78	49	53	63	51	59	55	66	74	10.9	16	28	7.8	40.7	23	15.3	23.7	21.5	23	17.5	12
2163990	PAT_00067702	0	0	66	53	2	2	61	82	79	78	51	90	38	64	62	55	77	69	71	74	4.6	8.4	27.5	3.8	27.3	14.4	16.5	18.3	9.7	16.2	12.8	9.9
2163990	PAT_00067749	0	0	66	59	2	2	61	76	84	80	68	84	63	78	74	59	38	62	70	76	3.4	7.2	18.7	4	13.9	10.1	9.7	18.8	30.9	21.6	17.9	13.1
2163990	PAT_00067754	0	0	66	60	2	1	61	76	75	54	38	89	54	33	36	60	52	57	62	67	12.9	15.7	34.3	2.2	23.2	39.8	36.1	17.4	25.9	25.1	22	17.8
2163990	PAT_00067766	0	0	66	53	2	1	61	72	100	77	66	82	60	72	60	44	65	68	72	77	0	12.7	22.5	7.7	33.5	16.2	12.1	29.3	25.8	22.6	17.9	12.6
2163990	PAT_00067781	0	0	66	49	2	2	61	78	58	70	46	88	23	60	69	63	83	66	65	76	13.4	13.2	31.2	5.3	49	20.1	14.3	20	8.9	19.5	18.4	10.3
2163990	PAT_00067799	0	0	66	53	2	2	61	70	60	51	54	58	63	57	47	43	49	60	61	79	13.5	14.5	31.9	13.6	15.2	17.6	22.7	32.5	17.7	19.3	14.4	6.8
2163990	PAT_00067890	0	0	66	56	2	1	61	81	66	43	34	41	44	52	50	73	53	48	53	52	11.4	25.5	31	20	31.3	26	24.6	11	24	23.4	19.7	16.9
2163990	PAT_00068024	0	0	66	76	2	2	61	53	57	73	52	85	51	63	57	65	69	78	66	85	19.3	11.4	29.1	6.2	28	27.5	24.4	13.5	18.2	14.7	13.7	4.4
2163990	PAT_00068056	0	0	66	50	2	1	61	58	92	69	41	79	36	49	42	54	69	69	68	73	1.9	14.6	28.9	9	40.8	21.3	27.5	18.9	23.4	22.4	20.3	15.9
2163990	PAT_00068074	0	0	66	51	2	2	61	55	68	64	63	64	64	60	56	39	37	52	51	51	11.4	15	19	13.6	13.5	17.3	19.4	36.2	34.4	22.3	20.3	16.8
2163990	PAT_00068166	0	0	66	51	2	2	61	91	65	38	44	44	35	47	37	54	58	50	41	45	15.5	29	30.7	23.3	35.4	29.1	27	25.4	20.8	22.9	25.9	21.6
2163990	PAT_00068187	0	0	66	64	2	1	61	71	76	68	46	74	69	40	31	62	69	55	59	70	9	10.7	32.4	8.7	14.1	15.9	33.3	30.4	20.6	23.9	19.2	9.4
2163990	PAT_00068327	0	0	66	54	2	2	61	66	57	69	67	63	57	65	49	73	62	64	71	71	26.6	10.2	16.5	13.4	25.6	13.3	21.8	13.3	19.4	18.1	12.4	9.8
2163990	PAT_00068389	0	0	66	58	2	1	61	59	46	68	64	53	53	68	54	77	74	72	64	73	16.4	15.5	18.9	16.1	11	16.2	16.3	7.9	10.3	17.6	17.7	13
2163990	PAT_00068422	0	0	66	59	2	2	61	55	56	77	68	77	31	74	65	53	50	68	66	82	11.2	11.1	20.7	7	41.5	14.7	16.4	21.9	27.8	16.9	14.5	4.7
2163990	PAT_00068520	0	0	66	27	2	2	61	68	67	86	62	93	41	76	77	59	67	63	71	74	14.9	7	20.7	1.6	42.1	12.8	11.1	20.7	16.7	16.5	11.6	9
2163990	PAT_00068566	0	0	66	51	2	2	61	52	76	49	41	67	73	46	26	50	70	55	61	61	10.9	16.7	29.6	11.2	14.5	17	52.2	28.9	20.8	23.8	20.6	17.5
2163990	PAT_00068581	0	0	66	57	2	1	61	69	66	67	44	77	59	51	56	50	54	57	79	89	8.6	8.2	26.8	4.6	15.9	17.8	25.2	34	24.8	21.4	11.9	3.7
2163990	PAT_00068628	0	0	66	55	2	2	61	67	78	58	50	69	44	58	51	45	34	41	46	62	5	15.1	27.5	8.2	31.8	18.5	15.5	25.7	39.6	28.7	21.6	13
2163990	PAT_00068779	0	0	66	88	2	1	61	83	71	59	48	66	69	58	53	69	67	67	60	68	8.8	15.7	26.6	11.6	10.7	17.9	19.5	22.2	20.3	19	18.5	13
2163990	PAT_00068804	0	0	66	77	2	2	61	63	80	89	46	90	37	70	33	57	65	75	74	66	4.6	5.7	22.8	4.1	34	13	32.4	21.5	21.7	16	11.7	11.4
2163990	PAT_00068938	0	0	66	80	2	2	61	80	80	70	46	79	68	54	68	55	49	36	54	68	12.1	10.4	39	10.2	18.1	21.5	16.8	18.9	26.7	27	15.9	10.5
2163990	PAT_00068985	0	0	66	38	2	2	61	76	57	81	31	79	25	47	50	48	41	45	40	60	13.5	9.4	37.6	8.8	33.8	19.9	20.6	23	25.2	28.1	28.9	16.2
2163990	PAT_00069026	0	0	66	43	2	2	61	65	76	71	44	82	48	50	55	66	46	41	50	54	5.9	9.4	39.8	3.8	23.1	18.4	18.1	10.7	27	26	19.1	14.4
2163990	PAT_00069055	0	0	66	56	2	1	61	91	76	67	54	78	41	60	52	42	66	68	71	73	6.3	14.1	25.1	8	40.2	18.8	16.3	27.3	24.3	24.2	19.6	14.6
2163990	PAT_00069413	0	0	66	108	2	1	61	60	60	77	59	81	56	67	51	70	79	66	72	86	12.4	8.6	27.6	5.3	23.6	18.4	22.4	15.8	12.6	20.7	13.1	5.2
2163990	PAT_00069424	0	0	66	42	2	1	61	65	70	81	53	78	74	67	34	50	48	62	68	69	12	6.6	22.2	7	12.6	11.9	25.2	19.8	19.6	24.5	19.4	15.1
2163990	PAT_00069470	0	0	66	38	2	2	61	83	59	76	65	79	46	72	38	51	69	56	71	83	13.3	8.2	18	6	28.6	11.4	28.2	18.3	15.5	18	10.5	5
2163990	PAT_00069478	0	0	66	63	2	2	61	62	65	65	42	76	34	52	49	62	54	77	75	65	11.4	13.4	34.7	6.1	40.7	21.4	20	20.4	23	12.8	13.2	13.3
2163990	PAT_00069833	0	0	66	61	2	1	61	66	79	56	51	66	48	41	58	59	51	60	62	61	10.9	18.6	26.5	11.6	38.1	23.9	18.6	21.1	23.7	23.6	20	18
2163990	PAT_00069899	0	0	66	61	2	1	61	66	70	62	54	82	53	56	44	56	49	38	58	72	13.5	19.3	30	6.2	37.9	24.2	22.1	18.1	26.1	32.2	20.6	14.4
2163990	PAT_00069931	0	0	66	46	2	1	61	74	75	80	27	80	44	72	51	46	66	68	68	69	10.9	6.3	40.1	7.3	24.5	11.1	26.7	25.9	20.5	19.1	16.6	14
2163990	PAT_00069967	0	0	66	49	2	1	61	70	98	81	29	96	46	59	80	49	64	65	73	87	0.4	6.6	32.7	0.9	22.9	15.9	5.8	21.9	11.4	23	16.6	6
2163990	PAT_00070013	0	0	66	41	2	1	61	65	62	63	36	74	37	49	53	74	33	43	59	66	10.9	13.8	32.9	5.3	39	20.4	17.2	10.4	36.1	30.7	24.6	18.6
2163990	PAT_00070467	0	0	66	67	2	2	61	77	86	57	47	74	52	53	54	65	49	51	68	81	5.6	15.8	29.4	7.8	30.4	22	15.6	16	28.1	24.9	14.6	8.9
2163990	PAT_00070576	0	0	66	66	2	1	61	81	86	75	52	92	55	69	80	76	83	66	75	77	3.4	8.7	22.1	2.9	24.3	13	8.1	13.6	11.2	17.5	11.5	8.2
2163990	PAT_00070633	0	0	66	71	2	1	61	95	77	69	55	73	34	60	77	41	60	72	75	80	5.5	15.8	25.5	11	42.6	19.1	9.7	24.1	20.7	18.5	15.1	9.4
2163990	PAT_00070645	0	0	66	54	2	1	61	63	44	51	45	51	70	57	51	51	51	58	58	63	17	16.9	28.4	17.8	13.6	16.1	26	27.9	18.5	23.4	22.8	19.6
2163990	PAT_00070687	0	0	66	66	2	2	61	68	83	76	51	79	43	75	78	52	64	67	80	84	6.3	13.2	25.3	10.5	22.4	15.6	11.4	23.9	13.7	15.5	11	7.2
2163990	PAT_00070804	0	0	66	36	2	1	61	58	96	62	57	70	47	59	55	55	52	63	66	65	0.8	18.2	25.9	12.6	42.7	21.3	18.6	21.2	23.4	25.1	20.7	17.4
2163990	PAT_00070869	0	0	66	57	2	2	61	77	63	76	51	73	43	67	51	49	50	58	74	80	16	10.3	25.1	12	22.7	12.4	19	22.5	16.4	20.4	13.5	7.8
2163990	PAT_00071248	0	0	66	61	2	1	61	67	71	64	38	80	44	45	40	60	64	57	51	58	12.7	15.1	38.4	5.8	35.9	26.9	38.1	32.8	17.9	21.5	18.4	16.2
2163990	PAT_00071651	0	0	66	59	2	1	61	60	79	47	36	60	35	39	40	57	65	67	69	70	10	19	30.8	14.6	34.8	23.5	23.8	13.1	21.5	22.8	19.9	16.7
2163990	PAT_00071774	0	0	66	61	2	2	61	68	58	67	46	48	68	63	56	64	63	54	56	51	14.5	11.7	26.2	12.8	14.6	12.3	21.9	13.2	23.8	27.3	24.2	20.9
2163990	PAT_00071921	0	0	66	73	2	2	61	76	60	75	50	90	54	65	58	42	35	51	76	91	17.4	7.9	27.6	2.5	36.6	14.3	21.6	18.7	32.4	22.5	10.8	3.8
2163990	PAT_00072027	0	0	66	51	2	1	61	58	74	72	35	79	57	63	66	55	49	47	49	77	9.1	7.9	54.2	6.1	19.3	12.6	17	25.2	24.4	28.9	17	4.8
2163990	PAT_00072127	0	0	66	54	2	2	61	78	71	62	61	72	67	65	49	79	71	39	62	78	9	12.2	18.5	8.2	23	14.4	18.3	8.7	14	25	15.8	5.8
2163990	PAT_00072356	0	0	66	54	2	1	61	70	64	68	32	64	58	55	43	36	37	44	41	58	10.4	12.6	58.3	11.5	15.8	17.9	26.4	39.3	30.9	28.5	24.4	15.2
2163990	PAT_00072459	0	0	66	54	2	2	61	61	63	72	56	90	49	63	60	60	79	69	80	75	17.4	11.6	24.1	1.8	39.4	17.3	19	25.6	8.7	17.3	10.3	7.6
2163990	PAT_00072577	0	0	66	66	2	2	61	67	65	70	48	57	29	59	69	49	42	54	59	70	11.2	14.7	28.7	13.5	38.8	19.8	16	23.7	26.5	28	20	9.1
2163990	PAT_00072722	0	0	66	55	2	1	61	62	73	79	54	78	52	78	36	44	61	75	72	86	9.1	7.1	25.2	7.1	20.6	7.4	27.9	24.9	19.2	14.9	12.5	5.3
2163990	PAT_00072802	0	0	66	45	2	2	61	81	80	85	51	82	71	85	50	62	60	72	86	90	9.5	8.3	23.6	8.7	13.7	8.9	18	19.3	22.2	9.4	5.4	3.1
2163990	PAT_00073029	0	0	66	51	2	1	61	82	66	62	40	84	41	49	89	52	62	58	60	67	17.1	13.6	39.5	3.5	31.1	26.8	2.2	23.6	19.1	23.6	19.8	13.4
2163990	PAT_00073179	0	0	66	59	2	1	61	79	68	48	29	75	30	27	44	66	78	70	76	99	11.8	19.4	38	6	35.3	37.2	25.8	20.7	13.8	17.7	12.2	0.2
2163990	PAT_00073789	0	0	66	51	2	2	61	76	84	65	47	74	58	57	34	50	53	68	76	71	4.1	13.1	35.6	6.8	15.9	24.8	33.5	19.8	25.3	19.7	11.4	8.5
2163990	PAT_00074705	0	0	66	54	2	2	61	76	63	40	30	58	22	35	45	44	54	60	74	75	18.2	26.6	33.9	15	37.7	33.5	19.4	23.3	23.1	22.7	16.8	14.1
2163990	PAT_00074766	0	0	66	58	2	2	61	87	65	72	60	71	51	69	52	49	72	67	62	63	11.9	15.8	24.3	13.7	43.5	18.1	17.4	18.9	11.7	19.8	21.5	19.8
2163990	PAT_00074917	0	0	66	51	2	2	61	75	45	67	56	65	47	61	58	46	75	60	49	47	22.8	12.3	22.4	12.3	26	20.6	11.3	25.3	8.6	22.6	23.4	18.3
2163990	PAT_00075122	0	0	66	42	2	1	61	62	74	60	48	70	65	53	33	42	55	62	72	80	10.9	15.1	25.5	11.2	12.5	17.6	27	20.4	21.3	19.3	14.8	10.7
2163990	PAT_00075153	0	0	66	72	2	1	61	73	58	79	46	62	55	63	40	69	73	69	76	81	14.2	5.3	33.5	9.9	16.4	11.3	19.7	11.8	14.1	15.2	11.9	8.1
2163990	PAT_00075211	0	0	66	74	2	2	61	87	80	61	45	59	64	55	66	65	47	52	58	70	9.9	15.6	30.6	13.5	20.4	20.8	8.6	14.4	27.7	25.1	17.9	10.5
2163990	PAT_00076663	0	0	66	61	2	2	61	63	74	71	53	76	59	55	66	64	40	52	73	79	13.2	11.1	33.5	11	18.8	13.7	12.8	17.6	24.7	25.7	16.6	10.1
2163990	PAT_00076672	0	0	66	75	2	1	61	51	69	93	51	74	62	43	64	58	45	62	63	65	19	2.7	31.4	13.3	23.9	34.9	16.4	15.4	25.8	24.5	23.1	20.3
2163990	PAT_00076678	0	0	66	49	2	2	61	51	70	82	59	67	66	52	44	59	51	45	52	77	13.8	4.6	25.6	10.2	18.3	24.4	27.3	28.2	28.4	26.5	17.2	5.7
2163990	PAT_00077116	0	0	66	66	2	1	61	63	50	50	56	49	46	59	50	66	59	54	36	48	17.5	21.6	24.5	20.5	37.9	21.3	24.3	19.7	25.4	23.9	25.1	23.4
2163990	PAT_00077191	0	0	66	62	2	2	61	66	70	51	42	56	43	44	56	83	56	61	63	64	10.1	23.3	34.5	16.4	44.1	29.4	21.5	9.1	21.9	19.4	16.1	12.3
2163990	PAT_00077558	0	0	66	58	2	2	61	66	94	90	60	96	72	74	71	71	87	70	68	70	1.9	3.8	24.8	1.2	14.2	10.8	10.2	15.9	5.1	19	16.9	12.1
2163990	PAT_00077769	0	0	66	68	2	1	61	77	71	84	49	97	42	73	57	72	63	65	76	84	11.3	6.3	23.8	0.6	33.2	12.2	22	15.1	23.4	19.6	14.9	6.8
2163990	PAT_00077956	0	0	66	59	2	1	61	90	69	70	44	80	47	68	39	41	45	65	64	70	10.4	12.6	29.5	6.6	32.7	16.7	35.4	27.6	29	24.1	21.8	15
2163990	PAT_00078416	0	0	66	67	2	1	61	75	72	61	35	72	46	47	48	57	69	63	69	56	7.6	11.6	51.2	5.8	20.5	23.9	23.5	18.7	15.2	22.7	19.8	16.9
2163990	PAT_00078585	0	0	66	57	2	2	61	73	48	80	31	66	35	58	38	63	73	74	54	50	20.8	3.9	36.9	12	37.7	13.5	31.6	16.4	16.8	16.4	19.1	19.6
2163990	PAT_00078743	0	0	66	30	2	2	61	91	81	48	26	92	29	34	49	38	53	37	64	75	5.8	14.7	39.4	1.9	43.3	24.4	22.4	28.9	19	32	19	11
2163990	PAT_00078753	0	0	66	59	2	2	61	64	64	50	40	69	47	45	34	61	54	52	66	70	10.3	17.3	28.6	9.3	39.8	21.5	28.4	17.8	27.8	31.7	21.7	16
2163990	PAT_00078867	0	0	66	20	2	1	61	81	73	58	64	69	53	67	52	70	59	49	59	79	8.3	18.6	25.9	13.2	37.4	20.9	19.3	21	21.3	28.6	19.2	9.2
2163990	PAT_00079884	0	0	66	34	2	2	61	79	79	77	56	79	73	58	34	48	61	71	84	91	6.6	6	32.9	5	12.3	18.8	33.4	22.6	20.4	16	7.5	2.3
2163990	PAT_00080518	0	0	66	26	2	2	61	75	53	61	57	64	53	60	59	49	48	47	66	72	22.4	14.1	23.9	9.7	39.1	17.9	17.5	24.7	23.6	20.3	14.6	10.3
2163990	PAT_00080623	0	0	66	37	2	1	61	84	60	54	58	37	40	58	52	63	50	56	64	56	8.3	21.7	27.5	19.9	48	23.7	26.1	23	26.8	26.2	21.2	21.2
2163990	PAT_00080644	0	0	66	52	2	2	61	83	72	61	35	66	65	63	52	52	54	62	73	79	12.7	11.8	44.2	11.4	16.9	12.1	20.4	29.8	19.7	19.2	13.7	6.4
2163990	PAT_00082296	0	0	66	106	2	2	61	77	73	27	17	65	26	17	38	37	40	76	81	67	12.6	34.5	49.4	9.9	31.7	46.6	31.9	27.8	28.1	11.1	7	10.5
2163990	PAT_00082415	0	0	66	58	2	1	61	59	78	47	30	67	35	29	48	41	50	51	48	58	8.1	23.3	37.3	8.6	30.9	34.4	22.5	25.2	24.7	25.2	21.6	12
2163990	PAT_00083051	0	0	66	63	2	2	61	83	83	91	38	91	62	54	90	90	83	54	53	58	6.9	2.5	39.1	2.8	17.3	22.4	3.2	3.9	10.2	23.4	22.2	18.2
2163990	PAT_00083679	0	0	66	73	2	2	61	97	73	69	56	73	59	63	41	51	57	63	68	73	9.4	14.4	22.5	12.6	15.5	17.2	21.6	20.9	18.7	23.2	17.3	14.6
2163990	PAT_00083981	0	0	66	26	2	2	61	74	67	69	63	99	55	69	61	62	52	48	70	73	22.1	11.2	25.8	0.2	41.5	18.3	16.1	20.8	30.3	23.8	16.6	11.9
2163990	PAT_00083987	0	0	66	81	2	2	61	70	65	55	39	75	49	50	53	47	45	41	50	53	15.3	15.7	34.1	8.5	28	26.8	21.1	23.3	28.9	30.1	20.6	16.2
2163990	PAT_00084154	0	0	66	52	2	1	61	60	87	64	57	73	61	56	44	55	70	54	65	71	5.9	14.7	22.1	11.6	38.7	19.7	24.9	29.2	20.3	21.8	17.5	14.3
2163990	PAT_00084203	0	0	66	49	2	2	61	80	60	89	53	76	52	58	66	41	48	54	68	87	16.2	3.5	39.6	7.1	25.1	27.2	14.5	20.4	24.4	20.9	10.3	2.4
2163990	PAT_00084248	0	0	66	82	2	2	61	78	57	40	38	63	31	38	32	38	46	52	59	81	16.4	17.3	31	9.7	35.8	23.9	36.1	31.5	24.4	21.6	16.7	9.8
2163990	PAT_00084561	0	0	66	74	2	2	61	69	75	73	46	85	64	63	61	82	53	73	66	52	9.2	9.2	24.9	4.7	23	14.8	14	6.1	21.8	17.9	15.7	15
2163990	PAT_00084719	0	0	66	74	2	1	61	60	93	57	39	89	44	44	49	43	68	43	45	57	1.5	13.5	36.9	2.8	20.5	26.2	16	19.1	9.5	29.7	24.8	20.6
2163990	PAT_00085148	0	0	66	89	2	2	61	75	80	66	29	89	36	48	57	59	60	72	81	77	4.2	10	34.3	2.6	29.6	18	17.1	16	19.2	19.1	11.8	8.9
2163990	PAT_00085236	0	0	66	52	2	1	61	69	67	45	36	64	35	44	53	49	57	62	59	63	13.7	22.7	32.9	14.8	43.1	26.7	21.3	27.2	25.7	20.9	20.7	18.1
2163990	PAT_00085307	0	0	66	43	2	2	61	76	60	82	54	76	51	45	72	48	42	45	56	87	14.8	5.3	35.7	5.4	22	23.9	10.7	22.6	32.5	31.4	18.9	2.7
2163990	PAT_00085388	0	0	66	29	2	1	61	73	62	43	34	51	39	42	36	42	51	60	57	48	20.2	27.4	33.6	22.2	34.5	32.3	29.4	27.3	32.2	29.6	26.1	24.7
2163990	PAT_00086102	0	0	66	65	2	2	61	67	62	70	53	84	50	62	51	69	54	59	69	79	16.7	10.7	22.4	4.1	31.8	15.7	24.2	15	24.1	22.9	16.1	6.5
2163990	PAT_00086312	0	0	66	51	2	1	61	65	76	88	43	99	56	62	83	57	68	65	73	70	7.5	4	35.3	0.2	18.7	17.4	4.2	18.7	19.7	18.6	16.4	16.6
2163990	PAT_00087554	0	0	66	73	2	1	61	68	79	78	37	98	43	48	37	51	61	77	80	93	6.6	6.4	41.7	0.4	24.6	21.9	34.3	22.7	21.5	15.3	10.9	1.8
2163990	PAT_00088005	0	0	66	67	2	1	61	64	72	55	52	64	54	49	41	56	60	54	61	62	6	15.8	27	10.4	19.8	19.2	15.7	29.9	22.4	24.6	20.5	16.8
2163990	PAT_00088109	0	0	66	43	2	1	61	97	69	68	41	69	36	58	58	43	45	55	62	66	6.5	15.1	33	11.8	32.5	21.5	23.1	28.1	31.3	25.7	21.2	17.4
2163990	PAT_00088809	0	0	66	77	2	2	61	63	64	52	42	58	63	56	46	61	56	66	68	65	12.8	16.5	29.5	13.1	17.8	18.2	22.2	16.8	26.3	20.4	17.5	14.1
2163990	PAT_00090710	0	0	66	68	2	2	61	88	61	76	46	85	51	50	37	51	61	51	59	78	17	11.6	30.5	5.3	32.4	25.2	32.1	25.3	17.1	25.1	18.3	9.6
2163990	PAT_00091793	0	0	66	49	2	1	61	77	57	63	32	72	32	33	31	52	29	37	71	73	17.1	13.5	46.8	10.9	28.1	24.9	30.5	23.3	31.7	32.6	19.2	15.4
2163990	PAT_00092064	0	0	66	28	2	2	61	64	73	77	68	85	51	72	59	63	67	52	66	78	9	11.9	22.4	4.9	43.9	16.7	15.2	15.1	19.3	22.6	16.7	11.5
2163990	PAT_00092151	0	0	66	75	2	2	61	66	63	60	29	67	47	42	70	55	43	58	54	63	16.6	16.5	54.5	15.2	24.2	19.5	10	21.7	30	16.3	19.1	17
2163990	PAT_00092371	0	0	66	37	2	2	61	95	49	89	36	70	44	45	49	54	65	78	83	96	21.2	3	43.7	12.7	27.3	19.2	21.4	20.6	14.8	12.1	6.8	1
2163990	PAT_00094196	0	0	66	53	2	2	61	59	67	75	46	65	61	50	53	62	58	57	68	76	14.6	7.3	35.3	11.2	20.6	21.8	18.4	13	12.3	18	12.4	10.2
2163990	PAT_00099035	0	0	66	27	2	2	61	64	83	61	54	69	57	56	35	50	65	74	75	75	4.3	12.8	22.8	8.7	21.7	17.1	18	19.8	13.3	16.5	14.2	10.4
2163990	PAT_00099050	0	0	66	42	2	1	61	79	79	76	43	81	66	66	38	64	64	64	77	86	7	6.5	39.8	5	13.2	12.3	33.3	30.7	21.1	19.4	12.8	6.2
2163990	PAT_00099094	0	0	66	69	2	1	61	77	78	76	46	74	55	74	41	36	39	54	69	68	10.1	10.1	24.6	10	17.7	10.7	19.7	29.2	29.4	22.7	15.8	14.4
2163990	PAT_00099215	0	0	66	26	2	2	61	72	54	51	55	48	40	52	50	59	62	44	53	55	11.9	22.1	24.1	19.9	36.2	22	22	18.3	21.9	24.6	21.4	16.5
2163990	PAT_00099244	0	0	66	64	2	2	61	64	66	50	42	60	71	34	63	68	54	35	54	66	11.2	17.2	39.7	10.9	15.5	33	15	11.6	20	23.1	14.6	10.8
2163990	PAT_00099389	0	0	66	65	2	2	61	62	86	85	62	100	65	66	49	63	82	69	75	86	4	6.5	20	0	23.5	15.1	22	12	6.8	19.7	13.8	4.9
2163990	PAT_00099455	0	0	66	63	2	2	61	67	85	73	64	79	64	66	60	65	65	80	81	83	5.8	8.4	28.8	6	16.8	15	15.2	10.6	15.4	12	11	8.6
2163990	PAT_00099596	0	0	66	53	2	2	61	78	84	69	44	82	36	59	47	58	53	62	40	63	3.6	11.2	30.6	4.7	30.1	17.6	16.5	21.9	26.6	15.8	25.2	15.1
2163990	PAT_00099713	0	0	66	57	2	2	61	76	81	50	36	51	45	51	44	51	62	64	70	56	6.1	18.4	30.4	11.8	22.7	27.9	19.7	25.7	17.3	23	19.4	16.8
2163990	PAT_00099759	0	0	66	39	2	2	61	54	58	43	41	51	61	42	75	64	58	61	62	68	11.3	18.4	28.6	13.9	18.3	20.6	9.4	32.9	27.3	24	18.2	11.3
2163990	PAT_00099909	0	0	66	39	2	1	61	98	56	44	47	56	38	43	34	55	57	55	54	83	22.7	24.3	33.2	14.3	38.1	30.4	26.1	22.6	24.9	18.5	16.3	4.5
2163990	PAT_00099936	0	0	66	27	2	1	61	51	82	84	66	92	56	76	38	45	61	68	73	78	5.7	8.2	22	2.9	34.5	13.7	32.6	22.7	17.4	18.8	15.7	12.6
2163990	PAT_00100048	0	0	66	33	2	2	61	78	73	73	65	72	48	78	65	60	58	55	72	84	9.4	9.3	18.3	8.8	31.8	11.5	17.4	22.1	20.8	19.9	12.6	6.9
2163990	PAT_00100488	0	0	66	41	2	2	61	52	70	83	29	90	44	57	59	53	54	54	60	65	10.1	5	48.9	3.1	24.9	17.9	18.1	25.6	25.4	24	18.7	15.6
2163990	PAT_00100732	0	0	66	42	2	1	61	73	60	80	47	82	50	43	49	53	54	43	51	71	19.5	5.6	31.3	8	25.4	42.6	19.5	18.1	19.3	24.4	19.9	13.3
2275172	2131056	0	0	50	69	2	2	73	100	49	42	48	45	34	49	56	34	19	34	28	33	15.2	21	31	18.3	30.1	24	15.3	34.6	41.8	29.4	32.3	29.2
2275172	2133983	0	0	50	66	2	2	73	84	85	73	45	76	81	62	77	61	66	59	67	80	4.2	11.1	27.6	7.6	4.3	15.4	8.5	12	11	20.1	15	8.1
2275172	2163990	0	0	50	67	2	2	73	61	82	63	32	88	59	47	68	55	65	41	48	72	4.7	15.2	51.7	4.4	20.9	25	15.2	19.2	11.3	23.5	20.9	14.2
2275172	2275172	1	1	50	51	2	2	73	73	80	75	70	75	83	76	87	77	75	49	51	55	5.6	5.8	10	5.3	4.7	6.1	2.6	4.7	8.7	19.9	13.9	15.9
2275172	PAT_00000035	0	1	50	56	2	1	73	57	74	73	52	72	45	65	50	61	78	71	65	65	7.3	13.8	34.4	9.7	18.5	20.8	22.8	15.6	9.1	17.4	19.2	18.3
2275172	PAT_00000052	0	0	50	56	2	1	73	77	71	65	12	72	34	37	88	73	58	23	48	66	10.4	16.2	65.8	8	34.6	31.2	2	12.6	20.7	40.5	27.3	17.7
2275172	PAT_00000078	0	0	50	44	2	1	73	78	64	34	28	75	42	33	53	55	52	27	54	71	16.4	21.7	47	10	34.4	32.7	18.2	14.9	21.6	36.1	18.4	11.6
2275172	PAT_00000146	0	0	50	71	2	1	73	68	62	74	42	77	52	68	43	40	42	28	31	47	11.3	14.3	34.5	12.6	15.3	18.3	24.3	27.8	24.1	36	30.8	17.4
2275172	PAT_00000148	0	0	50	34	2	1	73	67	86	68	42	70	61	61	75	66	47	70	75	75	3.9	15.7	51	11.6	18.2	21.8	11.4	12.1	23.6	16.5	14.5	15.2
2275172	PAT_00000246	0	0	50	45	2	1	73	55	75	73	63	73	98	69	69	65	36	20	53	65	6.8	10.9	24.5	8.7	0.4	14.1	13.6	15.5	30.4	43.1	16.3	11.9
2275172	PAT_00000386	0	0	50	83	2	2	73	90	88	85	62	89	71	82	54	41	61	65	70	65	3.2	7.5	28.2	4.5	10.1	10.5	16.6	30.1	16	18.5	13.1	16.1
2275172	PAT_00000416	0	0	50	71	2	1	73	77	73	70	45	67	41	51	70	74	67	44	57	59	13.9	13.5	30.9	11.8	37.9	19.1	14.2	10.3	12.5	24.7	20.9	20.6
2275172	PAT_00000510	0	0	50	46	2	2	73	53	100	100	70	100	97	96	78	80	78	87	77	76	0	0	10.6	0	0.5	0.8	8.6	6.3	8.7	4.4	8.5	9.5
2275172	PAT_00000513	0	0	50	49	2	1	73	85	67	73	58	61	49	61	70	63	60	70	73	94	19.7	11.9	24.5	14	42.1	17	11.6	14.3	18.8	18.7	13.1	2.2
2275172	PAT_00000612	0	0	50	40	2	1	73	56	71	57	38	62	38	50	61	60	68	62	75	60	10.9	17.1	59.4	11.9	31.9	25.8	17	21.6	14.9	17.6	14.6	14.6
2275172	PAT_00000702	0	0	50	55	2	2	73	67	93	78	61	84	76	64	47	39	37	56	63	71	1.4	7.5	24.4	4.5	7.8	14.9	24	39.5	45	17.8	12.9	10.2
2275172	PAT_00000784	0	0	50	28	2	2	73	69	59	73	61	71	57	62	81	84	68	49	62	70	15.4	10.3	30.8	11	21.6	15.7	7	7.8	23.5	33.3	17.1	15.4
2275172	PAT_00000841	0	0	50	30	2	2	73	79	64	82	63	86	60	68	60	49	55	57	65	68	14.7	5.5	29.2	4.2	28.9	16	13.9	20.1	18.5	21.2	17.3	13.2
2275172	PAT_00000883	0	0	50	70	2	2	73	75	67	74	54	67	72	74	41	37	37	66	55	70	11.7	12.3	29.7	12.1	10.2	14.4	47	41.5	50.9	23.5	21.9	10.3
2275172	PAT_00001055	0	0	50	82	2	2	73	64	51	47	33	51	66	52	72	62	48	49	58	62	16.9	21.8	56.1	18.6	18.2	26.1	15.4	21.8	27.5	26.1	19.4	18.2
2275172	PAT_00001071	0	0	50	23	2	2	73	59	66	59	52	60	54	76	65	52	61	72	72	79	21.3	20.8	20.7	19.1	35.9	14.9	19.6	23.8	14.2	13.3	13.2	6.7
2275172	PAT_00001379	0	0	50	45	2	1	73	86	66	73	44	80	59	62	58	47	54	52	61	70	13.7	8.9	33.5	8	22.6	12.5	23.2	37.9	32.5	20.9	14.4	11.8
2275172	PAT_00001548	0	0	50	78	2	1	73	73	91	75	42	86	67	67	58	54	71	61	72	84	2.3	8.9	30.1	3.9	10.7	12.6	17.9	18.3	10.1	21.4	11.9	6.8
2275172	PAT_00001584	0	0	50	38	2	1	73	67	69	55	46	53	45	50	41	36	34	43	39	81	11.9	22	33.6	19	20.5	26.8	27.8	34.7	31.3	27.3	21	7.5
2275172	PAT_00001634	0	0	50	76	2	2	73	84	57	67	65	60	56	74	54	42	61	79	77	68	17.9	13.9	15.1	15.8	21.1	12.3	26.6	31.9	16.5	14.6	13.9	16.1
2275172	PAT_00001855	0	0	50	66	2	1	73	54	54	56	54	58	48	65	53	45	49	63	71	71	13.5	14	34.9	12.1	19.9	15.5	17.9	34.7	33.3	13.2	12.6	13.1
2275172	PAT_00001942	0	0	50	38	2	2	73	81	60	72	51	82	48	56	83	59	65	68	82	84	17.4	12.2	34.9	8	33.4	21.7	6.5	16	23.2	16.4	9.7	8
2275172	PAT_00002012	0	0	50	41	2	1	73	92	92	94	50	96	68	81	59	59	55	41	51	75	1.6	2.6	22.6	1.1	10.4	7.1	20.6	24.6	21.3	26.3	18.5	9.1
2275172	PAT_00002167	0	0	50	50	2	1	73	65	65	74	38	88	51	46	72	74	37	47	75	75	14.5	11.4	41.3	5.5	29.5	22.6	8.3	8.6	29.3	23.4	14.1	13.2
2275172	PAT_00002316	0	0	50	19	2	1	73	99	83	58	53	67	80	53	54	67	65	66	65	56	6.5	18.7	22.6	12.6	6.5	23.1	20.7	21.2	22.7	16.5	16.2	18.7
2275172	PAT_00002399	0	0	50	78	2	1	73	89	72	65	39	74	52	50	67	47	67	43	69	76	9.8	11.3	26.3	9.5	15.5	16	17.4	31.3	12.7	24.4	15.8	13.2
2275172	PAT_00002446	0	0	50	50	2	2	73	63	88	67	47	94	54	51	71	57	74	60	62	71	4.6	6.3	25	1	22.3	15.8	10.2	19.5	8.6	16.4	16.1	13.7
2275172	PAT_00002460	0	0	50	45	2	2	73	77	85	67	56	69	42	63	67	46	26	57	66	69	2.9	15.3	28.6	10.1	26.3	19.3	10.3	27	36.1	20.8	18.3	17.5
2275172	PAT_00002622	0	0	50	32	2	1	73	75	85	61	36	81	42	45	43	38	51	63	72	75	2.8	16.3	29.1	7	24.2	22.5	21.9	41.5	28.6	17.2	14.4	12.6
2275172	PAT_00002646	0	0	50	78	2	2	73	80	70	66	33	66	37	58	64	54	67	66	64	92	19.3	11.1	30.9	14	39	13.6	18.6	20.1	7.7	15.4	14.2	3.9
2275172	PAT_00002704	0	0	50	22	2	1	73	73	89	73	71	78	78	66	94	68	56	90	91	90	4.1	9.5	16.3	7	5.8	12.8	1.7	10.4	17	3.8	1.9	2.2
2275172	PAT_00002831	0	0	50	19	2	1	73	79	87	75	49	81	56	59	75	86	45	28	65	75	4.5	13.8	38.9	9.2	18.2	21.6	7	3.9	26.2	38.8	15.6	11.4
2275172	PAT_00002948	0	0	50	57	2	2	73	80	74	74	37	73	52	60	94	96	67	65	65	84	12.2	8.5	33.1	8.2	18.2	11.9	1	0.6	7.5	13.6	14.6	7.1
2275172	PAT_00003030	0	0	50	75	2	1	73	85	77	67	31	72	54	63	76	67	40	72	74	73	6.8	15.3	51.3	9.6	23.5	22	7.6	10.2	21.9	16.7	14.7	14.1
2275172	PAT_00003058	0	0	50	30	2	1	73	70	55	82	66	77	52	84	79	76	70	74	78	73	18.7	4	23.4	6.9	32.1	8.7	6.4	10.1	17.4	11.7	10.4	10.2
2275172	PAT_00003190	0	0	50	51	2	1	73	75	49	74	30	70	28	57	46	40	44	42	61	81	19.5	8.8	27.3	11.1	30.6	11.3	33.3	46.8	31.5	23.7	14.7	5.6
2275172	PAT_00003333	0	0	50	65	2	2	73	82	67	92	49	75	55	58	63	54	56	64	70	75	19.8	1.6	27.4	10	34	13.5	16	15	12.3	13.7	9.1	8.3
2275172	PAT_00003373	0	0	50	82	2	2	73	76	84	56	40	69	59	58	87	48	52	59	47	45	5.4	15.4	41.5	9.4	16.1	19.4	3.7	22.8	26.1	15.8	19.8	21.5
2275172	PAT_00003762	0	0	50	67	2	2	73	70	97	44	38	77	43	49	83	68	64	68	68	63	0.8	17.2	28.6	8.8	30.4	22.9	7.5	20.2	29	17.8	18.2	19.9
2275172	PAT_00003835	0	0	50	52	2	1	73	86	59	65	61	72	57	53	75	43	64	68	72	71	19.5	13.1	28.8	10.9	31.6	21.1	6.8	23.8	20.6	17.5	14.3	13.9
2275172	PAT_00004156	0	0	50	78	2	2	73	55	62	53	43	54	56	52	52	50	44	61	52	65	10.7	19.2	39.7	15.3	20.6	26.6	23.6	24.8	34.6	23.2	24.4	19.1
2275172	PAT_00004241	0	0	50	80	2	1	73	69	73	75	43	81	57	75	53	47	39	66	74	75	9.9	8.5	33.6	6.6	19.5	11.9	17.9	27	27.6	16.3	15.7	15.1
2275172	PAT_00004621	0	0	50	60	2	1	73	80	79	61	38	81	56	33	38	43	35	30	47	54	6.9	10.9	27.9	6.6	14.1	19.2	25.1	21.5	30.4	39.4	23.5	22.5
2275172	PAT_00004638	0	0	50	70	2	2	73	63	79	65	29	67	44	54	60	59	58	55	66	61	5.8	18	57.4	11.8	28.1	27.2	17.7	23.1	21.2	27.8	18	16.6
2275172	PAT_00004658	0	0	50	50	2	2	73	89	80	76	63	77	67	67	85	64	70	69	65	70	6	9.2	26.5	7.5	11.8	13.5	4.7	13.2	13.7	15.8	11.5	9.8
2275172	PAT_00004717	0	0	50	78	2	1	73	80	68	76	49	74	60	66	46	48	57	58	48	32	6.5	11.9	30.8	9.6	14	16.2	31.4	47.1	27.9	14.4	17.8	24.3
2275172	PAT_00004780	0	0	50	61	2	1	73	69	84	74	51	75	91	57	73	55	62	63	55	51	3.1	9.1	21	6.7	1.7	13.3	7.8	32.3	25.2	19.3	18.5	17.1
2275172	PAT_00004866	0	0	50	83	2	2	73	82	62	63	30	62	47	42	39	36	57	70	58	56	14.4	20.9	50.1	15.4	32.1	35.3	28.2	39.7	22	16.2	19	19.3
2275172	PAT_00005091	0	0	50	65	2	1	73	84	54	72	49	66	59	66	61	65	46	55	62	67	14.4	7.7	22	9.6	19.2	8.5	17.3	27.5	34.6	18	15.1	14.3
2275172	PAT_00005118	0	0	50	45	2	2	73	63	63	65	65	76	49	64	72	57	51	72	77	53	13.7	11.2	26.1	5.6	34.6	18.4	12.1	19.1	32.1	19.7	11.6	19.1
2275172	PAT_00005257	0	0	50	38	2	1	73	68	76	70	41	83	53	57	53	46	63	67	60	67	6	13.6	48.4	5.4	22.7	22.2	20.8	21.8	25.2	21.2	20.8	15.1
2275172	PAT_00005656	0	0	50	57	2	2	73	67	61	53	39	50	64	48	81	52	54	54	53	59	15.2	23.2	43.8	19.3	20.3	34.3	8.4	14.9	22.8	32.1	29.9	23.4
2275172	PAT_00005684	0	0	50	62	2	2	73	80	79	48	38	66	46	40	43	72	63	47	64	75	7.3	25.7	50.5	14.8	34.4	34	25.9	11.5	15.8	25.9	17.8	13.3
2275172	PAT_00005931	0	0	50	54	2	2	73	63	68	70	69	80	55	75	72	61	62	78	80	82	12	9.1	33.1	6.5	24.6	12.3	9.6	14.3	13.6	10.9	9.8	8.7
2275172	PAT_00006017	0	0	50	34	2	1	73	60	65	83	32	71	41	68	59	49	35	28	56	68	13.5	8.5	33.1	10.8	22.4	12	14.3	16.9	27.8	44.4	15.9	8.9
2275172	PAT_00006070	0	0	50	50	2	2	73	92	60	66	44	68	39	62	65	61	45	68	76	83	15.3	14.9	24.4	13.5	21.8	17.3	17.4	22.9	25.4	8.8	7	6.1
2275172	PAT_00006073	0	0	50	68	2	1	73	69	68	82	31	75	48	60	64	53	68	76	77	77	11	10.4	45.1	10.3	21.5	16.9	20.9	34.7	23.3	13.3	12.5	12.1
2275172	PAT_00006106	0	0	50	69	2	2	73	52	64	77	44	76	58	49	59	56	47	63	73	70	17	5.6	26.3	8.1	29.8	15.1	25.5	31.6	19.9	14	12.5	11.1
2275172	PAT_00006134	0	0	50	57	2	1	73	73	62	80	48	77	52	80	84	57	63	59	80	80	11.5	6.2	37.7	7.1	20.7	10.5	4.4	33.4	22.4	18.4	11.1	7.4
2275172	PAT_00006462	0	0	50	43	2	1	73	71	78	75	61	80	73	72	85	65	46	49	73	53	5.9	8.2	16.7	6	9.6	10	6.2	12	25.6	21	13.8	21.5
2275172	PAT_00006471	0	0	50	59	2	2	73	74	77	58	27	83	40	40	57	46	54	75	79	82	7.4	17.5	61.9	7.9	26.1	28.6	18.2	32.6	32.7	9.1	9.2	6.6
2275172	PAT_00006873	0	0	50	59	2	1	73	68	64	69	47	68	60	86	66	56	62	65	82	64	21.3	10.4	26.4	15.4	26.8	3.2	21.9	25.9	20.7	12.1	4.5	12.7
2275172	PAT_00007101	0	0	50	72	2	1	73	72	63	69	51	70	50	64	61	58	44	38	61	56	11	12	30.2	9.7	19.7	19.3	13	20.1	25.4	30.9	21.1	18
2275172	PAT_00007132	0	0	50	38	2	1	73	66	67	32	39	52	26	54	42	40	44	46	47	68	14.3	28.7	26	19	34.7	25.3	29.9	26.7	27.5	25.3	20.2	15.7
2275172	PAT_00007163	0	0	50	37	2	2	73	88	75	88	54	86	56	67	62	85	69	41	69	72	8.1	4.3	20	4.8	16.2	12.3	13.8	5.3	20.3	28	14.3	12.8
2275172	PAT_00007288	0	0	50	53	2	2	73	91	78	74	54	87	56	57	63	64	68	61	69	71	5.9	6.8	29.4	3.1	18.5	15.6	12.7	15.7	13.3	15.9	16.1	10.6
2275172	PAT_00007459	0	0	50	35	2	2	73	64	76	72	58	83	51	63	72	63	61	61	66	66	10.8	14	28.3	5.9	39.9	21.1	11.2	16.2	25.7	15.1	15.2	16.2
2275172	PAT_00007729	0	0	50	53	2	1	73	97	78	75	59	76	69	76	61	60	66	52	65	66	7.2	10.8	32.5	8.3	13.8	14.2	14.5	18.9	13	25.8	20.4	19.2
2275172	PAT_00007752	0	0	50	63	2	1	73	74	94	71	54	82	67	65	50	66	61	48	75	74	1.3	15	32.1	8.2	13.8	22	22	16.7	18.8	28.5	15.4	14
2275172	PAT_00007907	0	0	50	86	2	2	73	59	72	58	52	75	63	52	67	60	60	71	73	75	9.7	15.2	41.4	9.3	18.2	21.1	13	14.2	19.6	17.8	17	14.6
2275172	PAT_00007934	0	0	50	73	2	2	73	82	73	61	51	60	64	59	50	63	65	74	65	53	8.8	14.2	33.6	13.4	17.1	16.4	15.6	12.5	14.8	13.1	16.1	19.7
2275172	PAT_00007961	0	0	50	83	2	2	73	63	72	49	26	56	56	50	39	75	39	47	56	57	11.3	22.2	40	17.4	21.6	26.3	20	12.4	26.6	36.5	25.9	21.7
2275172	PAT_00007977	0	0	50	42	2	1	73	57	78	86	52	89	68	70	69	65	71	64	76	69	4.3	4.4	24.8	2.1	11.8	11.2	16.1	18.5	17.3	22.4	15	13
2275172	PAT_00008047	0	0	50	54	2	2	73	95	61	93	45	90	56	70	62	34	50	72	82	92	16.1	3	33.2	4.1	22.5	10.6	14.3	36	28	9.9	4.9	2.7
2275172	PAT_00008106	0	0	50	44	2	1	73	61	78	80	56	84	51	77	85	80	69	71	80	78	6.8	11.6	29	7	30.2	15.8	8	7	26	16.8	11.6	9.7
2275172	PAT_00008183	0	0	50	28	2	2	73	91	57	68	55	74	45	64	65	44	56	61	65	62	23.4	11.6	32.1	11.8	42.5	19.6	14.2	22.1	29.2	23.1	13.4	15
2275172	PAT_00008241	0	0	50	45	2	2	73	50	82	55	56	66	58	52	69	50	48	74	77	65	4.1	16.6	27.8	9.4	22.9	20	12.3	21.2	35.7	13.5	11	17.2
2275172	PAT_00008291	0	0	50	75	2	2	73	91	56	76	58	76	53	70	65	46	43	66	78	85	16.8	11.2	31.4	8.4	27.4	17.3	12.7	21.7	39.8	10.7	8.6	7.1
2275172	PAT_00008294	0	0	50	43	2	1	73	66	84	69	35	99	45	57	55	28	34	68	69	73	3.1	9.6	38.3	0.2	27.2	17	17.6	37.6	37.6	21	18.2	13.9
2275172	PAT_00008433	0	0	50	49	2	1	73	77	62	87	52	89	51	62	73	71	74	63	78	90	20.6	3.8	31.7	4.7	37.8	18	9	8.7	6.6	17.4	7.5	3.7
2275172	PAT_00008476	0	0	50	86	2	2	73	72	63	67	62	75	60	67	66	37	54	61	57	79	13.4	11.5	36.8	9.6	21	18.6	16.4	34.9	25.5	17.1	17	11.4
2275172	PAT_00008501	0	0	50	54	2	1	73	65	73	63	44	68	58	61	75	45	36	24	30	52	7	12.4	25.1	8.9	14.3	18.5	11.5	28.3	37.3	32.9	26.1	18
2275172	PAT_00008514	0	0	50	45	2	1	73	59	80	71	67	78	73	63	51	46	52	56	57	55	4.3	10.3	26.3	4.8	12.2	17.9	25.6	38.9	29.2	14.4	12.1	14.2
2275172	PAT_00008532	0	0	50	34	2	1	73	62	73	62	15	74	59	34	49	62	58	70	69	63	7.1	16.4	63.8	8.6	24.2	29.7	19.9	13.7	27.2	18.2	16.3	15.6
2275172	PAT_00008683	0	0	50	52	2	1	73	80	67	86	54	76	57	65	60	49	42	29	42	60	18	3.8	31.7	7.8	31.9	14.3	22.7	22.4	23.1	34.5	24.4	14.9
2275172	PAT_00008955	0	0	50	43	2	2	73	78	71	91	52	87	60	75	60	44	49	70	76	69	10.1	4.2	28.3	5.7	19.4	8.6	23.6	35.6	25.7	13.9	11	13.7
2275172	PAT_00009160	0	0	50	24	2	2	73	88	81	63	67	65	59	67	64	90	56	70	70	66	4.6	14.9	23.2	10.4	24.5	18.1	13.6	2.4	22.6	17.2	16.3	17
2275172	PAT_00009439	0	0	50	63	2	1	73	71	69	85	52	96	52	61	63	61	71	79	91	95	10.4	5.8	31.3	1.1	26.8	16.7	15.2	20.2	21.1	9.5	4.2	2.3
2275172	PAT_00009454	0	0	50	93	2	2	73	91	76	68	63	67	75	66	82	64	60	70	80	80	6.6	13.8	32.2	11.2	10.1	17.3	5.6	12.2	22.1	15.5	9.2	8.4
2275172	PAT_00009486	0	0	50	41	2	1	73	60	78	73	57	86	57	62	64	60	44	43	52	56	10.5	10.1	28.9	6.1	21.7	15.7	15.1	26.8	30.8	25.6	22.8	16
2275172	PAT_00009546	0	0	50	43	2	1	73	85	59	75	28	79	37	68	72	40	45	49	54	67	14.5	9	36.8	8.3	27.6	11	14.9	32.6	25.4	25	18.8	10.6
2275172	PAT_00009984	0	0	50	39	2	2	73	73	54	84	36	77	42	63	55	51	59	79	69	85	17.3	4.8	29.6	7.2	28.2	12.7	22.4	21.9	26.3	9.7	10.6	6.5
2275172	PAT_00010120	0	0	50	29	2	2	73	67	71	88	68	92	67	74	67	48	60	83	83	82	14.6	4.5	24.3	2.8	31	13.2	14.9	23.9	23.2	7.3	7.3	7.1
2275172	PAT_00010297	0	0	50	48	2	1	73	70	72	91	64	81	58	86	61	54	45	40	52	50	11.1	4.1	22.5	6.7	17.5	5	20.1	22.7	26.8	24.9	20.1	18.7
2275172	PAT_00010651	0	0	50	35	2	1	73	92	65	70	51	75	58	54	78	57	57	79	66	53	10.7	15.7	25.7	8.8	18.9	29.9	7.7	21.3	23.6	13.5	16.3	20
2275172	PAT_00010741	0	0	50	73	2	2	73	72	72	53	47	55	69	45	68	56	48	84	85	88	8.7	17.6	28.2	16.2	10.6	22.7	22.2	32.4	25.2	8.3	7.6	6
2275172	PAT_00011195	0	0	50	50	2	2	73	78	88	65	29	72	73	59	66	73	59	71	60	68	2.5	14.1	37.3	9.3	13	20.3	15.2	13.8	26.9	13.7	15.1	14.1
2275172	PAT_00011281	0	0	50	92	2	2	73	62	66	66	63	64	53	71	61	56	57	77	75	84	16.6	10.2	16	15	22.6	9.2	18.7	33.1	22.9	7.5	8.1	4.7
2275172	PAT_00011350	0	0	50	40	2	2	73	89	75	71	62	74	69	75	67	49	60	76	82	81	6.9	7	21.2	5.9	11.3	7.9	9.2	35.1	25.7	11.2	8.2	8.7
2275172	PAT_00011400	0	0	50	34	2	2	73	72	74	92	51	85	66	77	60	55	56	61	63	76	9.3	4	30.4	5.3	16.1	8.7	13.3	12.4	32.9	19.8	14.6	8.1
2275172	PAT_00011458	0	0	50	50	2	1	73	61	59	70	34	55	54	62	86	65	58	55	69	64	14.8	10.3	33.7	12.6	19.5	15.1	3.5	23.2	18.5	22.1	17.7	16.2
2275172	PAT_00011487	0	0	50	60	2	2	73	62	83	67	66	76	64	62	63	50	73	66	67	69	5.4	16	26.4	8.5	30.1	20.7	14.4	22.6	11.9	15	15	13.1
2275172	PAT_00011505	0	0	50	73	2	1	73	59	69	93	50	86	63	83	65	52	58	68	72	71	11.6	3.1	21.8	5.1	18	5.8	15.7	36.7	27.7	13.4	12.7	12.2
2275172	PAT_00011557	0	0	50	47	2	1	73	89	91	78	45	88	49	71	48	47	54	60	65	66	1.4	8.9	33.7	3.8	19	13.6	29.3	46.1	31.7	18.1	17.7	15.8
2275172	PAT_00011652	0	0	50	40	2	1	73	85	74	60	60	52	74	59	56	64	56	60	61	59	7.4	18.7	32.4	15.3	12.4	21.5	17.6	11.8	28.6	17.5	19.4	21.8
2275172	PAT_00011774	0	0	50	56	2	1	73	69	80	94	57	96	68	76	57	58	50	52	55	62	5	2.8	27.6	0.7	12.7	11.1	15.1	24.6	26.1	19.9	18.4	18.6
2275172	PAT_00011811	0	0	50	65	2	1	73	74	60	72	36	77	48	63	53	38	61	63	67	72	17.1	12.4	45.7	10.7	27.3	19.1	21.9	30.5	16.4	21.2	16	12.5
2275172	PAT_00011827	0	0	50	64	2	2	73	69	88	71	38	91	57	59	64	49	46	45	50	51	3	7	37.5	1.6	17.3	12.7	25.5	38.6	29.4	25.4	18.4	14.5
2275172	PAT_00012055	0	0	50	62	2	2	73	64	59	98	52	79	50	65	62	65	51	71	73	78	21.9	0.7	25.3	9.8	36	12.3	16.4	14	30.3	18.1	14.1	6.4
2275172	PAT_00012197	0	0	50	69	2	1	73	61	60	77	66	74	61	78	81	54	68	47	57	65	14.8	7.5	15.9	8.9	17.5	7.2	6.9	21.1	14.8	27.7	20.9	17.3
2275172	PAT_00012266	0	0	50	53	2	2	73	67	70	97	61	89	60	68	65	53	67	73	74	71	16.1	0.5	25.6	4	32.3	14.5	14.6	21.2	12.8	13.7	14	12.5
2275172	PAT_00012546	0	0	50	69	2	1	73	67	84	59	57	80	68	57	83	82	54	66	62	55	4.6	13.6	29.2	5.7	16.4	20.8	5.7	10.9	26.9	19.4	19.1	18.1
2275172	PAT_00012577	0	0	50	66	2	1	73	75	62	51	20	75	36	32	38	41	56	68	62	53	16.9	18.3	33.7	8.6	37.3	28.9	22.5	32.9	24.9	17.1	16.3	20.7
2275172	PAT_00012621	0	0	50	67	2	2	73	57	67	94	55	93	60	73	63	66	65	79	81	84	10.8	2.8	31.3	1.7	17.5	11	15.8	28.3	23.9	10	7.7	6.8
2275172	PAT_00012645	0	0	50	56	2	2	73	70	70	89	57	84	59	59	63	58	55	70	75	77	19.1	2.3	28.2	6.6	38.7	17.6	13.9	16	36	12.5	10.3	6.4
2275172	PAT_00012646	0	0	50	45	2	2	73	58	73	79	55	65	51	70	82	76	57	70	74	69	12.7	9.5	24.6	10.7	33.3	14.4	5	10.5	28.6	13.5	11.2	12.9
2275172	PAT_00012687	0	0	50	68	2	1	73	59	78	75	39	78	60	67	52	40	48	66	66	75	6.3	11.5	41.6	7.8	19.5	17.5	18.6	31.6	32.2	15.1	11.8	8.6
2275172	PAT_00012854	0	0	50	45	2	1	73	57	86	71	32	80	58	55	73	44	26	22	28	74	4.1	10.3	35.7	5.8	15.2	18.4	8.4	19.9	32.5	46.2	29	14.4
2275172	PAT_00012902	0	0	50	68	2	1	73	70	59	79	47	74	64	69	39	37	39	23	56	74	14.8	8.6	26.3	10.1	18.2	11.8	32.5	35.3	35.7	31.5	16.6	9.6
2275172	PAT_00012984	0	0	50	55	2	1	73	53	70	81	51	74	58	58	58	68	55	49	60	97	16.7	7.7	31.7	11.1	26.2	12.7	20.5	10.4	16.4	21.5	11	0.6
2275172	PAT_00013023	0	0	50	73	2	2	73	76	65	75	53	69	52	67	69	62	55	50	53	55	13.1	16.3	38.1	14.3	23.5	22.3	10.7	20.1	30.7	38.8	30.8	24.5
2275172	PAT_00013074	0	0	50	43	2	2	73	62	64	75	48	82	51	69	62	47	56	45	66	81	15.9	10.3	38.4	8.7	26.8	14	16.1	24	24	25.9	15.2	6.7
2275172	PAT_00013464	0	0	50	67	2	1	73	54	67	64	32	60	54	57	59	48	49	60	62	71	11.5	17.8	58.3	15.5	20.6	25.9	15.7	28.7	27	25.2	22.1	16.4
2275172	PAT_00013487	0	0	50	73	2	1	73	74	64	57	31	73	32	34	96	66	58	74	66	51	12.7	15	33.7	9.2	34.8	26.4	0.8	12.9	22	15.1	17.7	23.4
2275172	PAT_00013549	0	0	50	56	2	1	73	81	67	70	53	84	51	56	62	57	62	39	43	64	13	12.1	33.5	4.7	36.2	21.6	17.3	19.6	16.3	30.2	22	17.4
2275172	PAT_00013714	0	0	50	54	2	2	73	91	62	76	47	82	54	66	43	41	52	51	69	73	16.7	8.2	28.3	4.4	30.4	14.4	23.1	27.1	18.7	16.4	12.4	9.3
2275172	PAT_00013768	0	0	50	53	2	1	73	59	75	63	53	76	55	60	76	62	55	67	69	72	8.2	12	32.5	6.4	20.4	16.3	6.4	10.4	21.4	19.9	15.6	14.4
2275172	PAT_00013854	0	0	50	25	2	1	73	66	48	79	28	64	40	62	56	31	31	52	68	69	14.5	9.9	36.2	9.7	23	16.2	24.9	37	37.3	17.1	7.2	7.5
2275172	PAT_00014104	0	0	50	69	2	2	73	64	87	72	53	80	73	64	60	38	46	54	73	81	3.4	7	21.9	4.6	7.9	9.8	13.2	26.1	20.5	19.2	11.2	9.5
2275172	PAT_00014148	0	0	50	43	2	2	73	80	73	82	51	86	56	81	74	53	56	78	74	70	8.2	6.5	36.8	3.5	21.6	11.2	7.4	21.2	28	13.2	11	10.1
2275172	PAT_00014387	0	0	50	61	2	1	73	54	87	80	50	87	67	75	68	50	53	55	67	79	2.6	9.4	32.2	5	10.4	13.6	14.1	26.6	28.2	18.2	13.8	9.5
2275172	PAT_00014393	0	0	50	56	2	2	73	67	77	59	61	58	69	60	85	82	46	55	57	55	5.3	15.3	21	12.9	12.8	17.9	4.5	4.6	20.6	24.1	21.7	15.1
2275172	PAT_00014461	0	0	50	72	2	2	73	79	64	78	51	72	52	57	70	61	66	57	76	81	19.4	10.4	39.6	12	28.3	19.5	9.7	19	14.3	23	10.2	7.8
2275172	PAT_00014525	0	0	50	65	2	1	73	96	52	73	66	67	59	69	65	55	68	58	63	79	19.5	8.4	18.7	11.6	23.6	7	11.2	18.6	16.5	22.8	17.3	9.7
2275172	PAT_00014662	0	0	50	56	2	1	73	68	84	70	57	74	65	59	78	45	40	45	75	71	4.5	11.5	31	9	11.5	16.3	8.1	23	30.1	28.4	12	12.1
2275172	PAT_00014709	0	0	50	58	2	1	73	64	60	77	54	86	52	72	65	56	65	53	77	84	18.9	10.9	31.2	6.2	39.1	16.8	12.5	21.5	24.8	28.2	11	5.8
2275172	PAT_00014982	0	0	50	48	2	1	73	77	60	73	56	65	64	68	53	53	40	38	40	50	12.4	10.6	19.1	11.9	11.8	12.4	20.1	28.2	30.6	27.6	18.8	14.1
2275172	PAT_00015010	0	0	50	62	2	1	73	97	59	71	52	73	47	60	60	65	66	67	71	84	14.9	13.6	26.6	11.6	24.9	18	21.2	27.2	17.8	16.3	16.5	3.4
2275172	PAT_00015616	0	0	50	49	2	2	73	64	88	80	46	88	61	62	69	53	59	82	92	91	2.3	9.8	27.7	5.2	10.8	17.2	11.2	26.5	25.7	7.3	2.7	3.2
2275172	PAT_00015674	0	0	50	63	2	2	73	58	56	58	56	59	58	73	74	66	58	47	71	50	13.2	15.1	23.5	13.2	23.1	14.6	7.9	20.2	26	27.1	17.6	19.3
2275172	PAT_00015835	0	0	50	61	2	2	73	78	100	76	68	83	79	63	59	57	45	57	52	67	0	10.4	21.8	5.4	7.5	17.6	20.7	29.2	29.6	16.4	18.2	16.8
2275172	PAT_00016111	0	0	50	82	2	2	73	78	64	84	50	77	58	77	63	56	66	83	84	75	11	9.2	37.1	9.1	17.8	12.8	18.5	30.8	20.7	9.2	7.8	11.5
2275172	PAT_00016508	0	0	50	62	2	1	73	82	77	79	57	81	63	69	67	58	62	45	75	72	6.2	11.2	32.5	6.8	18.6	19.1	12.2	21.2	20.1	24	14.3	12.8
2275172	PAT_00016559	0	0	50	48	2	1	73	60	63	71	24	81	51	45	52	55	71	48	70	74	16	10.4	53.5	7.8	30.2	20.5	16.7	15.5	10.1	22.9	14	12.5
2275172	PAT_00016572	0	0	50	54	2	1	73	59	69	71	52	77	59	68	62	46	63	66	56	70	8.4	12.4	35.1	7.7	15.7	15.8	15.4	22.5	22.8	17.4	22.7	15.7
2275172	PAT_00017156	0	0	50	64	2	1	73	60	84	65	43	67	45	63	65	42	50	57	62	68	5.2	13.5	49.3	10.1	21.7	19.9	11.6	26.1	21	22.9	19.6	17.7
2275172	PAT_00017609	0	0	50	58	2	1	73	75	99	71	41	88	64	61	57	58	49	59	55	62	0.3	11.6	38.2	4.5	13.1	16.8	14.1	32	29.6	20.3	21.6	21.2
2275172	PAT_00017979	0	0	50	46	2	1	73	94	78	65	56	77	64	59	41	57	27	33	34	44	5.1	10.2	28.6	6	10.8	14.1	22.5	28	36.9	28.8	27.6	25.3
2275172	PAT_00018420	0	0	50	71	2	1	73	89	86	69	47	81	68	54	71	64	76	47	62	72	4.3	12.7	42.6	7.6	14.6	19.8	11.1	14.7	9.3	30.2	20.6	15.8
2275172	PAT_00018656	0	0	50	78	2	1	73	53	64	85	47	77	60	73	68	40	41	34	25	30	11.6	4.4	23.1	6.8	19.4	7.4	14.4	28.4	30.4	40.8	37.7	32.2
2275172	PAT_00018721	0	0	50	51	2	1	73	63	66	73	34	87	48	55	45	40	42	63	80	81	14.4	10.7	44.3	5.3	29.5	20.6	45.3	43	35	17.3	10.5	7.4
2275172	PAT_00018993	0	0	50	55	2	1	73	79	87	87	55	85	63	87	88	56	56	70	66	73	3.4	4.7	23.8	3.7	11.7	6.4	3.2	37	31.4	18	17.2	12.5
2275172	PAT_00019010	0	0	50	77	2	2	73	75	70	67	40	67	57	61	63	64	61	57	76	61	9.8	9	33.8	10.5	14	13	14.5	19.2	26.6	21.2	11.2	18
2275172	PAT_00023190	0	0	50	82	2	1	73	65	77	72	55	82	69	64	98	70	59	66	53	42	7.1	9.2	28.6	4.8	17.8	15.6	0.4	7.4	24.3	16.5	15.6	17.6
2275172	PAT_00024009	0	0	50	51	2	2	73	64	66	98	60	88	57	86	90	45	54	77	77	95	14.3	0.6	23.2	4.9	26.6	7	3.1	33.4	32.1	13.1	10.2	1.7
2275172	PAT_00024093	0	0	50	59	2	2	73	77	84	85	53	86	64	72	63	53	55	63	66	67	6.5	7.3	18.6	4.9	21.3	10.5	22.7	37.5	35.7	16.7	15.5	16
2275172	PAT_00024195	0	0	50	44	2	1	73	56	65	60	33	71	55	38	34	34	33	39	69	53	12.5	14.3	33.5	9.6	25.2	26.8	27.5	37.1	39	25.6	16.5	19.9
2275172	PAT_00024520	0	0	50	67	2	1	73	59	48	31	46	55	43	36	67	43	43	48	54	67	16.9	25.1	27.3	17.6	23.5	32	14.6	25.3	23.7	19.3	16.8	12.1
2275172	PAT_00025213	0	0	50	82	2	2	73	65	81	72	50	75	74	72	56	39	62	76	78	77	4.6	12.7	31.6	9.4	10.2	18.6	22.3	32.1	17.2	17.3	14.4	12.5
2275172	PAT_00025261	0	0	50	51	2	1	73	84	80	57	40	70	54	51	86	44	54	60	58	59	6.9	19.3	38.7	11.3	21.3	31.1	4.7	33.8	28.1	21.6	21.6	21.2
2275172	PAT_00025350	0	0	50	74	2	2	73	76	65	60	23	80	32	35	63	40	66	59	58	59	11.5	17.5	58.1	8.9	38	31.4	15.5	26.3	18.5	20.9	19.9	18
2275172	PAT_00025685	0	0	50	41	2	1	73	63	70	77	38	78	53	50	73	56	44	45	65	74	11.6	9.8	45.2	8.3	20.7	19.2	11.9	26.4	24.6	24.2	13.6	8.9
2275172	PAT_00026073	0	0	50	60	2	1	73	54	60	67	47	63	43	70	39	36	36	73	60	58	10.6	12.4	33.8	10.9	19.1	14.2	58	50.2	50.5	15.1	19.1	18
2275172	PAT_00026743	0	0	50		2	1	73	68	62	57	42	58	40	57	57	52	57	64	69	75	18.4	17.3	24.4	17.4	26.2	18.6	21.5	31.6	21.2	15.7	8.3	6.2
2275172	PAT_00026750	0	0	50	75	2	2	73	75	73	56	46	54	38	55	30	40	65	45	58	70	9.5	25.3	44.1	19.1	38.5	31.7	31.7	35.3	20.2	30.7	22.8	16.1
2275172	PAT_00026777	0	0	50	62	2	2	73	62	71	71	51	75	50	54	52	49	48	61	64	69	17.4	10.7	25.1	8	39.4	19	20.8	26.5	39	15.8	13.3	12.3
2275172	PAT_00027339	0	0	50	52	2	1	73	61	67	49	51	53	45	42	58	66	60	50	63	59	12.9	21.2	29.3	12.4	47.3	25.3	14.5	13	24.3	26.5	18.4	15.3
2275172	PAT_00027356	0	0	50	57	2	2	73	87	79	63	58	79	66	60	79	51	61	67	68	69	6.8	12.9	26.5	6.1	16.5	16.9	9.2	32.8	23.1	18.1	16.4	14.2
2275172	PAT_00027600	0	0	50	48	2	1	73	73	73	54	74	65	63	68	73	54	79	67	63	52	9.4	14.7	11.8	10.4	16.1	11.9	7.7	19.7	12.3	16.3	20.8	22.6
2275172	PAT_00027791	0	0	50	42	2	2	73	65	79	59	62	61	55	62	63	52	54	72	63	60	6.5	16	27.6	12.5	21.9	20.2	17.5	17.4	23.7	12.5	19.6	21.9
2275172	PAT_00027952	0	0	50	69	2	2	73	81	83	79	59	98	55	75	58	54	59	76	75	69	7.5	8.6	29	0.4	27.5	13.8	16.7	18	18	7.2	11.7	14.3
2275172	PAT_00028077	0	0	50	43	2	1	73	99	75	52	38	67	85	51	43	40	32	42	54	51	8.4	17.4	26.1	13.2	3.9	21	19	24.9	33.2	25.2	21.7	22.6
2275172	PAT_00028593	0	0	50	57	2	1	73	59	66	79	50	64	56	65	65	66	76	77	86	89	18.5	4.4	24.7	12	31.8	9.5	18	26.7	17.2	11	6.8	5.1
2275172	PAT_00028758	0	0	50	74	2	1	73	87	87	84	48	86	69	69	60	53	65	74	86	82	3	8	34.7	6.6	11.7	14.5	16.9	34.9	22.4	12.4	8.2	9.6
2275172	PAT_00029122	0	0	50	38	2	1	73	63	81	72	52	86	78	60	89	70	71	74	80	75	5.4	8	25.9	3.8	11.1	13.9	2.5	17.6	22.4	12.8	9.9	12.6
2275172	PAT_00029400	0	0	50	59	2	1	73	66	58	49	40	56	65	50	58	54	53	50	46	48	10.4	17.5	28.8	15	11.4	19.1	14.6	26.9	30.7	23.6	23.6	21.9
2275172	PAT_00029465	0	0	50	75	2	1	73	71	89	56	43	75	60	47	68	45	71	67	68	65	4	21.7	33.8	9.9	19.2	32.5	12.7	28.5	20.4	17.6	17.2	18.2
2275172	PAT_00030024	0	0	50	68	2	2	73	78	86	71	44	80	92	62	97	48	42	74	77	82	3.4	7.6	20.3	5.4	1.8	10.6	1.3	23.3	32.5	7.3	6.5	4.9
2275172	PAT_00030680	0	0	50	78	2	2	73	55	74	62	47	65	55	60	71	52	48	66	59	70	8	16.5	54.4	11.5	22.4	23.4	15.7	32	35.3	15.2	16.8	14
2275172	PAT_00030731	0	0	50	53	2	1	73	68	75	59	58	76	51	58	84	66	39	46	56	63	8.5	18.1	28.6	8.4	31.4	22.1	5.3	16.9	40.5	26.1	23.2	19.9
2275172	PAT_00032513	0	0	50	39	2	2	73	57	67	94	57	89	54	79	57	57	47	67	67	67	12.2	2.8	26.8	4.4	25.7	9.9	18.3	17.8	19.3	12.1	15.5	14.4
2275172	PAT_00032553	0	0	50	62	2	1	73	89	66	81	64	100	52	72	59	44	66	71	67	68	16.3	7.3	24.4	0	37.3	15.9	15.3	22.7	12	12.7	14.6	14.5
2275172	PAT_00033346	0	0	50	39	2	1	73	81	85	90	49	100	52	70	66	53	58	68	79	74	3	2.5	29.2	0	19.5	10.3	14.1	21.1	20.1	13.1	9.8	11.9
2275172	PAT_00035074	0	0	50	58	2	1	73	65	80	56	38	72	52	40	49	72	24	27	34	46	5.8	21.5	59	10.4	28	33.1	20.7	11.7	26.6	48.4	35.4	25.2
2275172	PAT_00035366	0	0	50	55	2	1	73	66	60	47	45	68	31	48	100	76	38	24	28	48	14.1	22.1	32.1	9.9	53.1	25.5	0	6	24.9	30.3	25.7	20.8
2275172	PAT_00035407	0	0	50	76	2	1	73	69	85	73	53	75	59	43	83	50	68	62	68	69	3.6	14.3	29.3	9.7	16.7	25.9	6.2	20.3	13.8	19.6	15.8	14.7
2275172	PAT_00035474	0	0	50	65	2	2	73	74	84	80	35	86	66	55	60	53	80	43	40	73	4.4	9.6	45.2	5	14.7	17.8	17.9	14.9	9.2	30.4	27.9	12.8
2275172	PAT_00036640	0	0	50	63	2	1	73	61	63	82	31	79	54	44	68	63	36	30	40	60	16.9	10.5	53.3	11.1	26.4	22.4	12.6	12.2	24.3	37.5	23.9	20
2275172	PAT_00037011	0	0	50	67	2	2	73	76	76	61	56	68	37	69	60	43	49	67	60	69	6.9	12.7	27	9.8	23.5	14.5	16.9	26.5	19	11.4	13.1	11
2275172	PAT_00037064	0	0	50	73	2	1	73	66	62	62	55	62	75	62	69	56	60	75	78	76	14.9	14.6	21.5	14	8.4	14.9	15.9	31.9	23.3	11.1	8.4	8.5
2275172	PAT_00037983	0	0	50	62	2	1	73	54	70	63	51	64	69	70	66	60	60	64	47	46	10.9	10.5	24.2	11.6	12	10.1	12.1	15.3	20.1	24.7	27.1	28.2
2275172	PAT_00039464	0	0	50	60	2	2	73	71	95	74	31	88	73	54	76	55	71	59	61	64	1.3	10.6	40.3	4.8	12.1	18.1	6.1	21.2	13.1	28.5	21.6	17.4
2275172	PAT_00039665	0	0	50	74	2	1	73	74	87	58	47	80	60	52	73	41	55	36	37	47	3.3	19.6	55.7	8.6	21.5	28	13.2	29.1	23.5	29.7	27	23.4
2275172	PAT_00039897	0	0	50	65	2	2	73	57	58	84	59	78	48	72	89	68	70	86	85	86	18.3	4.1	26.4	6.8	30.9	12.1	3.1	8.6	12	4.1	3.9	4.5
2275172	PAT_00040519	0	0	50	80	2	2	73	81	77	62	56	65	80	62	68	52	67	61	75	74	6.2	14	23.8	11.7	5.4	15.7	13.3	19.1	13.8	21.9	16	16
2275172	PAT_00040857	0	0	50	66	2	1	73	63	81	62	42	78	51	42	72	65	60	51	57	60	7.8	14.3	50.8	8.2	21.3	24.8	11.2	29.7	28.8	24.4	20.9	18.6
2275172	PAT_00040928	0	0	50	64	2	1	73	78	68	66	34	71	48	41	63	50	66	77	78	75	10	15.3	61.2	10	27	28.2	13.1	35.4	20.8	14.7	13.9	12.4
2275172	PAT_00041245	0	0	50	51	2	1	73	56	72	64	52	65	61	62	72	74	57	69	67	53	7.8	15.1	33.3	12.8	13.2	19	8.8	8.9	27.3	17.8	18.2	21.8
2275172	PAT_00041341	0	0	50	71	2	2	73	67	76	95	64	89	62	89	66	39	50	84	93	97	8.4	2	16.7	4.3	16.9	3.3	13	26	31.2	4.1	1.4	0.6
2275172	PAT_00042316	0	0	50	39	2	1	73	82	81	58	69	65	57	60	74	64	56	65	73	71	6.4	15.2	37.7	10.9	20.5	19.6	7.6	18.9	24.5	20.3	16.3	16.4
2275172	PAT_00043070	0	0	50	54	2	1	73	63	83	84	79	86	83	79	59	60	48	52	54	66	5.3	6.7	14.7	5.8	5.2	9.1	20.6	27.3	33.8	19.4	16.5	11.2
2275172	PAT_00043566	0	0	50	56	2	1	73	69	55	75	39	78	36	61	77	57	77	73	59	59	18	14.4	42.5	11.6	32.5	23	7.3	12	10.3	22	22.5	21.8
2275172	PAT_00044670	0	0	50	26	2	2	73	84	71	84	38	76	49	65	64	41	55	64	71	76	9.1	8.8	42.4	8.4	21.2	16.8	13.1	30	24.6	15.9	13.2	11.6
2275172	PAT_00044818	0	0	50	64	2	2	73	59	95	83	47	90	86	67	68	66	87	85	98	79	0.9	5.1	26.8	2.3	6.2	10.7	15.9	21.4	8.5	5.8	0.7	7.8
2275172	PAT_00045521	0	0	50	52	2	2	73	75	71	60	63	76	54	58	73	55	48	61	67	65	10.2	12.7	22.6	6.8	27.6	16.9	10.6	25.4	35.6	14.3	10.4	10.8
2275172	PAT_00046172	0	0	50	41	2	2	73	69	90	75	51	81	72	69	65	63	62	73	70	72	2	6.2	16.5	4.2	7.6	10.5	11.5	16.9	13.5	11.5	13.3	13.7
2275172	PAT_00046280	0	0	50	71	2	2	73	82	71	61	53	66	50	58	70	83	65	57	60	71	11.4	22.5	38.4	14.8	36.5	26.6	9	4.5	17.7	26.4	21.1	14.3
2275172	PAT_00047175	0	0	50	45	2	1	73	57	65	95	50	87	53	56	64	58	52	50	57	67	18.4	1.9	30.3	5.3	32.9	17	19	29.1	28.8	21.1	19.8	16.1
2275172	PAT_00047440	0	0	50	54	2	1	73	66	77	74	58	75	59	64	79	61	61	56	60	62	5.8	14.9	34.5	10.9	18.6	23.7	9.3	28.8	20.7	29.8	24.3	20.9
2275172	PAT_00047737	0	0	50	55	2	1	73	59	71	45	31	77	16	38	63	47	53	55	57	58	7.6	19.8	42.4	7.5	40.1	27.6	15.4	34.8	37.8	23.4	21.2	19.7
2275172	PAT_00047870	0	0	50	62	2	1	73	76	72	81	51	78	69	71	66	54	57	30	31	36	6.8	7.7	22.9	6.2	8.9	11.1	16.8	22.6	10.6	31.6	27.2	23.6
2275172	PAT_00048021	0	0	50	59	2	1	73	67	88	68	59	80	67	59	47	39	59	68	76	66	3.1	14.8	23.2	7.9	11.8	22	29.1	37.3	25.4	15.7	12.2	14.8
2275172	PAT_00048598	0	0	50	64	2	2	73	77	73	60	23	74	61	51	73	52	48	57	57	40	8.4	12.7	34.8	8.8	13.5	18	13.3	17.6	24.7	13.3	16.9	21.9
2275172	PAT_00048815	0	0	50	59	2	2	73	66	57	85	57	74	61	79	61	53	38	74	77	88	17.3	5.2	23.5	9.3	22.1	6.3	22.5	33.7	38.6	7	4.7	2.4
2275172	PAT_00050536	0	0	50	58	2	1	73	74	100	73	42	98	67	55	52	52	57	66	61	56	0	10.3	40.8	0.6	14.9	20.8	19.2	26.7	28.6	15.3	17.3	20.4
2275172	PAT_00050541	0	0	50	77	2	1	73	61	62	62	35	62	52	57	75	55	71	38	81	73	17	13.3	28.3	14.1	18.9	13.9	9.8	17.3	11.9	23.2	9.1	8
2275172	PAT_00052108	0	0	50	62	2	1	73	89	99	73	45	98	52	59	87	66	68	67	74	67	0.2	8.9	36.6	0.3	19	15	4	21.7	23.2	15.5	14	13.1
2275172	PAT_00052610	0	0	50	53	2	1	73	78	75	69	30	67	45	53	79	54	54	69	73	67	7.9	13.4	56.4	11.2	20.6	21.8	8.1	41.9	27.8	17.4	15.4	16.5
2275172	PAT_00052870	0	0	50	50	2	1	73	61	73	82	44	83	45	63	61	55	67	61	67	65	15.1	5	26.6	6.1	34.6	13.2	19	18.5	27.5	19.3	16.6	14
2275172	PAT_00053494	0	0	50	84	2	2	73	70	74	69	62	63	49	69	78	54	60	63	70	75	8.8	11.9	28.6	6.9	28.4	18.2	8.9	21.5	22.3	20.9	16.1	14.4
2275172	PAT_00056218	0	0	50	54	2	2	73	58	74	50	37	68	56	41	70	96	55	44	47	50	7.5	21.1	42.2	10.8	19.4	32	8.9	0.9	19.5	42.6	32.1	26.3
2275172	PAT_00056360	0	0	50	83	2	2	73	91	57	70	55	64	63	60	60	51	58	62	60	88	17.4	11.9	24.5	14.2	17.8	14.2	23.6	24.6	16.5	19.3	12.2	2.2
2275172	PAT_00056970	0	0	50	71	2	1	73	50	67	45	38	52	50	52	43	50	55	54	51	54	11	23.1	62.5	16.5	28.6	31.4	26.6	25.7	19.5	27.7	22.5	15.5
2275172	PAT_00057044	0	0	50	54	2	2	73	91	83	84	67	85	66	67	74	74	72	76	69	77	4.7	4.1	17.3	3.7	10.9	8.6	10.2	9.8	11.7	8.4	11.3	9.9
2275172	PAT_00057229	0	0	50	53	2	1	73	80	65	84	28	84	47	52	86	73	75	47	65	79	13	8.6	49.4	7.4	24.2	19.8	5.7	24.9	18.1	22.9	17.1	12.5
2275172	PAT_00058438	0	0	50	63	2	1	73	64	76	72	38	78	59	48	53	53	42	35	53	65	6.7	15.5	49.9	9.6	20.6	27.6	14.5	21	28.8	36.8	24.5	17.7
2275172	PAT_00058499	0	0	50	37	2	2	73	56	70	79	66	98	62	67	76	66	67	94	75	76	15.6	8.5	24.6	0.4	38.8	16.8	8.5	13.5	14.2	2.5	11.9	11.8
2275172	PAT_00058635	0	0	50	54	2	1	73	85	73	37	47	52	34	48	81	59	55	70	59	51	11.8	22.4	23.2	17.5	25.9	26.2	8.6	19.5	14.5	11.3	17.7	19.4
2275172	PAT_00058705	0	0	50	58	2	2	73	83	64	88	59	74	56	80	61	46	67	70	71	84	15.8	4.9	26.8	9.9	24.4	6.9	15.3	29.2	18.9	11.7	9.9	5.3
2275172	PAT_00058784	0	0	50	58	2	2	73	96	87	79	57	83	53	75	79	84	51	34	40	60	3.3	11.8	27.5	7.6	26.7	16.1	9.3	4.1	21.6	38.8	32.3	18.6
2275172	PAT_00058901	0	0	50	50	2	2	73	63	56	88	46	85	40	69	87	70	61	84	75	72	21	5.3	30.8	4.4	42.1	17	4.4	11.8	22.2	5.8	14	13.3
2275172	PAT_00058943	0	0	50	93	2	1	73	71	72	77	45	72	58	60	54	62	58	35	52	65	13.9	15.6	42.2	14	18.2	22.1	23.7	24.9	19.9	29.1	20.1	16.7
2275172	PAT_00059089	0	0	50	72	2	1	73	57	68	55	42	48	38	50	69	70	55	48	52	56	11.4	28.5	48.2	23.3	44.2	34.6	16.3	16.5	25.6	43	30.9	25.9
2275172	PAT_00059172	0	0	50	75	2	1	73	61	62	55	65	64	60	52	57	71	54	54	75	52	9.5	18.7	18.1	12.4	18.1	23.3	19.4	19.4	14.1	13.2	7.1	20.6
2275172	PAT_00059221	0	0	50	60	2	2	73	86	66	56	33	76	25	45	78	54	69	62	68	62	12	19.6	32	9.5	39.7	27.4	7	28.6	11.8	18.4	10.3	19.9
2275172	PAT_00059273	0	0	50	45	2	1	73	72	87	72	45	85	71	71	63	68	77	38	34	44	3.3	11.4	28.4	4	11.8	14.8	16.4	23.9	14.7	33.4	28.9	23.3
2275172	PAT_00059421	0	0	50	63	2	1	73	73	88	70	42	85	77	50	53	56	52	39	77	71	3.1	8.6	28.3	4.5	6.7	17.7	12.3	22.3	15.4	23	10.9	10.6
2275172	PAT_00059436	0	0	50	57	2	1	73	79	53	67	62	55	33	69	40	39	61	60	62	63	19.4	19	19.1	18.4	39.6	16.5	22.7	26.9	16.5	22	16.8	13.4
2275172	PAT_00059469	0	0	50	55	2	1	73	69	90	86	63	91	80	80	67	53	61	78	80	82	2	4.5	20.1	1.6	6.2	7.9	13.6	23.9	27.4	13.3	10.2	4.2
2275172	PAT_00059470	0	0	50	56	2	1	73	79	70	80	48	84	52	75	66	48	51	51	48	62	11.3	6	34.9	4.7	23.7	11.1	12.6	24.1	31	24.9	21.7	10.9
2275172	PAT_00059478	0	0	50	63	2	1	73	80	71	65	43	80	51	55	54	47	65	63	78	68	10.7	17.7	40.9	8.6	32.6	24.4	20.1	30.5	11.5	15.8	11.4	13.4
2275172	PAT_00059517	0	0	50	61	2	2	73	61	72	62	40	81	48	54	43	37	40	65	70	71	8.9	17.3	52.7	7.8	25.8	25.6	48.1	45.1	40.4	16.7	14	13.4
2275172	PAT_00059634	0	0	50	55	2	1	73	55	87	85	59	90	78	80	77	64	47	63	62	69	3.1	4.6	18.9	2.3	5.8	7	9.8	23.8	34.1	21.4	17.3	14.7
2275172	PAT_00059683	0	0	50	46	2	1	73	70	72	58	32	88	40	40	63	56	40	45	60	60	9.2	17.4	60.6	5.4	30.5	28.3	12.2	25.1	28.3	25.4	19.1	18.1
2275172	PAT_00059727	0	0	50	74	2	2	73	77	83	67	58	72	64	74	71	48	68	68	63	67	5.6	14.1	27.7	10	14.8	17	12.5	27.4	13.8	22.6	21.5	17.3
2275172	PAT_00059730	0	0	50	48	2	2	73	78	84	86	28	96	41	51	71	82	63	71	80	83	5.2	3	31.9	1.1	25.9	15.9	10.8	7	13.7	12	8	6.2
2275172	PAT_00059782	0	0	50	52	2	1	73	65	79	83	31	93	55	49	58	47	54	48	55	72	4.4	5.1	42.8	1.5	18	16.4	19	38.6	28.8	17	15.4	11.5
2275172	PAT_00059845	0	0	50	49	2	2	73	66	56	68	55	83	59	54	66	89	62	66	83	81	20.2	11.4	27.3	5	35.3	20.9	10.2	5.2	13	13	7.9	7.4
2275172	PAT_00059888	0	0	50	53	2	2	73	98	57	65	62	57	62	66	83	70	71	70	74	67	23.7	12.6	20.9	19.3	28.8	11.2	5.7	15.3	14.7	12.9	9.7	10
2275172	PAT_00060043	0	0	50	55	2	2	73	72	71	53	68	65	52	63	81	52	50	56	74	72	10	15.7	22.2	10.8	39.8	19.2	5.4	17.5	23	19.6	12.4	14.1
2275172	PAT_00060060	0	0	50	47	2	2	73	58	70	62	38	75	37	48	71	53	54	61	51	56	10.5	18.4	50.7	10	32.5	30.7	13.5	20.4	27.8	27.7	23.7	23.1
2275172	PAT_00060117	0	0	50	30	2	2	73	74	63	58	73	58	60	77	46	42	48	52	61	57	21.2	21	17.8	21.9	29.9	15	26.7	23.6	19.3	24	20.9	22.1
2275172	PAT_00060150	0	0	50	32	2	1	73	69	62	74	62	83	47	64	61	74	64	66	64	59	18	9.6	25.9	5	40.4	17.1	14.2	7.9	23.7	21.2	20.8	19.3
2275172	PAT_00060197	0	0	50	44	2	1	73	65	77	81	58	87	61	60	59	44	44	47	44	61	6.5	6.6	24.4	3.4	19.8	15.1	9.5	15.7	21.2	26.6	21.1	18.2
2275172	PAT_00060239	0	0	50	68	2	2	73	79	57	73	31	71	47	50	62	56	72	53	57	60	19.7	9.4	44.1	9.7	33.4	22.2	18.5	27.2	14.4	22.3	17.8	15.1
2275172	PAT_00060240	0	0	50	58	2	1	73	51	82	63	44	71	83	48	50	41	40	50	50	46	4.3	11.2	26.2	7.7	4.8	17.5	20.3	23.4	31.5	21.9	21.2	20
2275172	PAT_00060262	0	0	50	58	2	1	73	64	70	84	41	82	62	70	58	56	63	56	42	65	10.3	7.7	33.6	7.1	15.9	12.5	16.2	37.5	24.9	18.5	21.3	16.4
2275172	PAT_00060264	0	0	50	56	2	1	73	65	66	64	44	64	51	65	74	48	51	61	57	57	11.8	15.9	45.7	12.9	24.7	20.7	17	30.1	30.2	20.8	22.6	19.6
2275172	PAT_00060302	0	0	50	59	2	1	73	65	100	54	43	71	52	51	79	54	39	49	60	63	0	17.2	31.8	9.9	23.5	22.6	5.3	19.9	22	21.7	19.5	18.8
2275172	PAT_00060324	0	0	50	39	2	2	73	68	49	90	59	78	53	78	74	56	60	79	83	84	18.4	2.6	29.1	6.1	27	8.3	9	14.8	19.4	6.9	6.7	5.2
2275172	PAT_00060392	0	0	50	57	2	2	73	71	90	67	46	81	84	58	83	86	64	70	74	57	2.4	8.4	21.9	4.6	4.1	11.7	6.1	3.7	22.1	16.3	14	17.1
2275172	PAT_00060417	0	0	50	44	2	2	73	65	66	80	61	86	53	77	76	76	55	66	72	71	12.8	6	24.9	4.2	26.8	11.4	6.6	7.2	34	17.7	14.7	12.5
2275172	PAT_00060582	0	0	50	62	2	2	73	66	68	76	66	83	56	75	72	68	61	67	76	79	11.6	7.3	30.8	5.1	23.1	11.2	9.5	12	23.6	19.5	10.3	8.3
2275172	PAT_00060673	0	0	50	55	2	2	73	63	55	71	42	74	45	48	67	65	48	44	55	76	24.3	19.2	59.2	17	38.8	33.1	16.7	17	23.4	35.1	31.7	11.7
2275172	PAT_00060773	0	0	50	58	2	2	73	79	67	66	24	70	45	54	76	61	67	48	49	46	13.8	15.1	53	12.6	26.8	22.5	9.2	14.7	20.6	37.4	41	35.3
2275172	PAT_00061063	0	0	50	72	2	2	73	74	86	60	43	70	49	50	61	60	66	88	95	95	4.2	14.7	35.4	10.2	14.6	21.6	21.9	29.2	19.7	6	2.3	2
2275172	PAT_00061072	0	0	50	40	2	2	73	68	86	70	50	81	61	62	79	87	83	77	77	75	3.3	9.4	27.2	4.8	13.9	14.5	8	5.6	5.3	10.2	9.9	11.1
2275172	PAT_00061127	0	0	50	55	2	2	73	68	91	81	60	93	74	71	67	58	59	75	72	64	3	10.8	27.4	2.3	13	18	12.1	25.5	25.3	12.7	13.8	17.9
2275172	PAT_00061134	0	0	50	56	2	2	73	80	70	91	49	75	52	78	63	55	83	84	88	88	19.7	4.1	29.3	12.1	33.6	5.4	18.1	18.6	5.4	7.5	5.3	5.1
2275172	PAT_00061438	0	0	50	60	2	1	73	82	61	77	44	80	41	58	62	46	44	43	44	50	12.5	12.6	31.9	8.3	35	19.8	17.6	34.9	35.4	27.4	25.1	21.3
2275172	PAT_00061517	0	0	50	48	2	1	73	63	78	65	22	79	54	40	64	51	42	44	47	53	6.4	12.8	47.9	6.1	19	21.8	12.3	32.9	31.3	26.4	24.8	25.6
2275172	PAT_00061553	0	0	50	54	2	2	73	66	56	80	54	73	60	69	68	43	58	74	73	75	14.6	9	35.8	10.3	19.7	13.9	11	28.2	17.4	14.2	14.1	12.5
2275172	PAT_00061767	0	0	50	64	2	2	73	81	100	83	50	88	64	57	58	54	57	81	81	82	0	8.4	37.9	5.2	11.5	19.4	22.4	40.7	28.9	10.1	10	9.3
2275172	PAT_00061810	0	0	50	56	2	2	73	60	73	75	48	71	63	52	83	54	66	73	75	85	8.2	5.6	26.7	5.8	21.4	14.9	5.7	16.4	14.3	8.8	5.5	3.3
2275172	PAT_00061820	0	0	50	63	2	1	73	59	69	59	39	74	39	46	41	36	29	24	30	45	11.4	23.2	55.5	14	31.1	34.8	17.8	26.3	27.8	43.1	35.6	25.2
2275172	PAT_00061838	0	0	50	64	2	1	73	53	69	85	35	79	56	68	66	44	38	34	35	64	15.9	7	29.5	9.6	22.8	10.9	19.1	26.5	27.6	35.6	23.1	14
2275172	PAT_00061891	0	0	50	57	2	1	73	55	61	68	37	77	42	47	63	64	61	54	56	60	16.4	10.6	42.7	7.9	28.8	19	12.6	15.2	19.4	16.7	16.3	16
2275172	PAT_00061908	0	0	50	66	2	2	73	83	53	54	59	49	53	55	66	72	49	47	46	57	17.2	19.3	30.1	18.6	17.8	21.9	16.3	9.3	26.2	33	26.4	20.8
2275172	PAT_00061962	0	0	50	61	2	2	73	68	69	67	46	69	62	65	68	65	63	55	64	68	9.3	15.6	51.7	11.1	18.6	21.7	16.2	12.3	19.9	25.9	19.5	16.5
2275172	PAT_00062043	0	0	50	37	2	2	73	78	74	70	39	79	51	55	62	54	49	82	77	72	12.4	8.7	24.3	6.5	27.5	13.8	13.4	27	26.3	7.5	10.7	13.8
2275172	PAT_00062154	0	0	50	46	2	1	73	66	73	87	54	84	60	82	65	59	44	48	63	70	15.2	3.7	21.4	6.8	28.5	4.9	16.9	22.4	27.7	21.2	16.9	14.6
2275172	PAT_00062163	0	0	50	77	2	1	73	70	75	80	54	83	68	62	82	57	66	63	74	64	6.1	7.4	28.1	4.9	11.3	13.7	6.8	20.9	13.6	19.2	14.7	14.3
2275172	PAT_00062205	0	0	50	51	2	2	73	68	74	65	61	73	54	69	79	55	52	74	70	67	8.8	11.8	31.1	7	20.7	14.7	7.1	30.3	34	10.3	11	11.6
2275172	PAT_00062237	0	0	50	60	2	1	73	70	75	71	49	79	74	63	61	58	60	67	68	61	8.9	10.8	31.9	7.8	10.8	14.7	17.7	27.1	21.4	10	11.1	16
2275172	PAT_00062295	0	0	50	65	2	1	73	78	80	60	53	79	65	48	74	55	80	53	50	53	5.4	15.2	32.7	6.8	16.6	26.2	9.8	19.6	6.5	27.2	25.2	24.4
2275172	PAT_00062357	0	0	50	53	2	2	73	62	71	66	66	73	58	61	83	47	68	77	77	69	9.6	12.9	25.8	8.8	32.4	18.8	6.4	31.5	20.3	10.5	10.7	11.9
2275172	PAT_00063044	0	0	50	73	2	1	73	67	77	65	41	75	54	52	59	55	63	54	55	60	6.5	19.2	39.4	11.8	20.3	28.9	18.5	21.3	16.6	26.2	23.2	19.3
2275172	PAT_00063070	0	0	50	74	2	1	73	67	60	69	31	80	48	52	60	41	70	50	51	55	17.6	16.7	57.6	11.7	29.9	26.8	19.9	30.7	12.4	28.6	22.8	23.1
2275172	PAT_00063181	0	0	50	68	2	1	73	64	62	32	10	69	35	25	61	43	49	27	34	26	16.4	29	62.6	14.3	37.5	42.7	21.7	36.4	28.6	38.7	30.9	28.4
2275172	PAT_00063250	0	0	50	56	2	2	73	85	64	79	50	73	62	73	65	64	67	84	84	90	16	9.1	19.4	11.3	19.6	7.7	14.3	15.3	12.8	6.2	6.5	4.3
2275172	PAT_00063335	0	0	50	60	2	1	73	72	54	57	68	60	63	61	74	71	69	64	62	55	10.4	15	30	12.1	15.6	17.3	8.6	32.2	21.5	18.2	16.8	15.9
2275172	PAT_00063367	0	0	50	57	2	1	73	65	62	49	36	77	42	37	97	86	46	39	71	74	16.3	19.9	49.7	9.8	37.6	32.6	0.8	4.8	26.4	24.2	14.7	12.3
2275172	PAT_00063376	0	0	50	57	2	1	73	65	82	82	37	91	39	47	63	37	30	26	29	36	5	4.8	39.1	2	20	17	11	31.4	30.9	32.8	30.7	26.6
2275172	PAT_00063534	0	0	50	70	2	1	73	85	67	66	35	69	52	52	64	49	67	59	79	78	14.4	10.9	30.4	10.7	19.2	14.4	11.3	18.7	14.2	19.6	12.4	11.7
2275172	PAT_00063697	0	0	50	56	2	1	73	86	81	76	45	94	61	66	62	86	60	51	68	66	5.7	8.7	35.2	1.7	20.3	17	15.3	4.2	14.5	23.3	17.4	16.8
2275172	PAT_00063770	0	0	50	58	2	2	73	84	69	89	67	82	62	70	49	47	45	65	68	66	10.3	2.5	23.6	4.7	20.4	10	18.1	21.6	30.8	13.7	11.9	10.8
2275172	PAT_00063932	0	0	50	45	2	1	73	56	76	81	49	94	62	70	95	86	37	42	56	76	10.3	7.1	31.7	1.9	24.9	14.3	1	3.6	19	25.7	12.8	8.8
2275172	PAT_00064017	0	0	50	44	2	2	73	63	55	67	25	77	42	44	90	92	57	49	56	50	20.2	14.4	57.9	11.6	30.6	24.1	2.8	2	16.1	29.4	23.4	20.6
2275172	PAT_00064177	0	0	50	66	2	1	73	84	95	65	60	76	79	61	75	58	61	45	41	48	0.9	16.2	29.1	7.5	12.6	24.7	10.7	28.4	18.9	36.6	33.2	26.6
2275172	PAT_00064184	0	0	50	64	2	2	73	58	85	78	75	84	78	73	66	44	58	75	81	84	3.9	9.5	20.5	4.2	11.1	16.7	14.6	31.9	17.2	12	9.1	7.6
2275172	PAT_00064263	0	0	50	54	2	1	73	70	86	77	63	79	91	63	71	45	45	44	47	49	3.4	6.7	16.1	5.2	2.5	11.4	6.8	22.4	23	28.4	23.7	22.9
2275172	PAT_00064422	0	0	50	48	2	1	73	97	85	69	43	78	59	51	83	68	67	60	64	59	6.1	16.2	46.2	9.6	23.3	26.8	8.1	26.1	22.3	19.8	16.5	17.1
2275172	PAT_00064786	0	0	50	62	2	1	73	62	89	71	54	88	74	57	45	54	53	61	63	78	2.1	7.5	29.8	2.4	11.6	14.6	22.9	31.5	28.7	19.7	13.3	8.1
2275172	PAT_00064799	0	0	50	60	2	1	73	73	98	52	36	67	48	49	72	61	67	60	66	75	0.6	21.3	51.7	11.7	23.2	30.8	18.2	36.2	23.2	21.2	18	13.3
2275172	PAT_00064831	0	0	50	63	2	2	73	79	94	69	48	78	76	63	68	64	71	65	72	51	1.4	9.4	27.9	6.3	4.6	13	12.8	21.5	15.4	16.1	8.8	17.7
2275172	PAT_00064835	0	0	50	65	2	1	73	85	76	78	47	94	59	53	59	47	57	63	70	74	10.4	4.7	26.3	1.6	25.4	15.6	12.2	25.4	28.8	20.2	16.2	10.4
2275172	PAT_00064928	0	0	50	52	2	1	73	62	69	73	52	76	61	66	58	65	39	40	53	49	7.3	9.2	30.9	8.2	14.6	14.1	15.3	14.9	27.6	26.5	21.1	21.2
2275172	PAT_00064981	0	0	50	45	2	2	73	64	58	73	72	78	53	79	71	64	49	71	77	85	17.4	11.3	24.6	7.8	31	13.4	9.5	12.7	24.1	11.2	9	6.5
2275172	PAT_00064982	0	0	50	55	2	2	73	66	58	58	44	82	46	42	77	73	67	62	64	64	19.3	21.3	43	8.6	42.2	31.4	6.7	15.8	23	20	18	18
2275172	PAT_00065010	0	0	50	55	2	1	73	57	79	83	57	94	62	75	75	53	42	45	70	73	6.2	8	26.2	2.3	18.9	12.9	8.1	17.8	21.1	21.1	14	14.2
2275172	PAT_00065012	0	0	50	52	2	2	73	64	74	59	48	83	56	55	81	70	65	68	81	77	6.4	14.6	29.9	4.7	33.7	21.2	5.6	9	13.7	14.8	9.1	11.5
2275172	PAT_00065158	0	0	50	82	2	2	73	59	80	66	33	92	49	45	67	52	55	79	76	81	6.2	12.2	49.1	3.2	22.6	22.8	18.4	31.5	27.4	9.8	8.7	7.6
2275172	PAT_00065193	0	0	50	62	2	1	73	52	74	59	69	77	69	64	71	50	45	76	79	68	7.8	10.6	18.4	6.2	12.4	13.2	12.4	28.5	25.7	12.6	12.3	16.3
2275172	PAT_00065241	0	0	50	63	2	2	73	67	47	75	34	66	43	66	59	55	57	63	62	62	20.7	10.9	48.7	13	29.2	17.2	20.4	31.7	25.7	22.8	16.8	15
2275172	PAT_00065244	0	0	50	33	2	2	73	60	80	83	32	94	57	71	65	47	44	34	73	78	4.2	4.2	24.5	0.9	12.4	7.6	10.2	18.8	21.7	28.7	13.6	10.6
2275172	PAT_00065700	0	0	50	60	2	1	73	63	80	73	32	72	37	55	50	50	43	64	65	72	5.8	15.5	56.9	10.8	31	26.7	19.4	40.7	35.2	20.6	18.9	16.6
2275172	PAT_00065740	0	0	50	62	2	2	73	52	73	72	52	70	64	66	72	50	48	50	61	54	9.2	15.5	33.5	12.6	17.1	21	10.1	21.9	32	30.3	23.6	26.5
2275172	PAT_00065879	0	0	50	41	2	1	73	80	81	65	36	70	55	63	73	70	50	70	63	71	8.8	10.8	22.5	10	13.5	13	7.9	7.7	22.4	17.7	17	9.9
2275172	PAT_00065895	0	0	50	81	2	2	73	78	82	71	37	74	66	64	68	44	67	63	63	68	5	13.9	42.2	8.5	17.3	20.8	16.7	27.9	13.2	27.2	20.8	17.1
2275172	PAT_00065911	0	0	50	58	2	1	73	60	79	74	51	78	62	67	52	41	26	45	59	73	7.1	15.7	31.9	11.8	17	20.7	41.9	38.1	63.5	20.9	15.6	10.1
2275172	PAT_00065922	0	0	50	62	2	2	73	58	56	82	48	81	54	62	67	67	66	55	47	65	16.3	8.6	44.4	7.6	24.4	18.3	13.2	14.8	14.2	31.3	29.5	16.6
2275172	PAT_00065984	0	0	50	67	2	2	73	67	87	46	49	64	61	46	47	53	54	54	58	50	3.2	18.9	21.6	11.5	16.4	20.3	20.7	39.8	33.9	20.5	20.6	18.9
2275172	PAT_00066119	0	0	50	63	2	1	73	50	69	80	68	74	75	84	72	55	59	74	59	53	7	5.1	14.7	6	6.8	4.8	12.9	30.8	30.1	11.4	13.9	17.3
2275172	PAT_00066322	0	0	50	55	2	2	73	64	66	49	37	53	79	39	77	62	39	65	61	49	10.1	17.9	33.7	15.3	4.9	21.7	6.7	21.6	38.4	12	13.3	15.6
2275172	PAT_00066730	0	0	50	50	2	2	73	99	54	55	60	55	56	76	68	58	54	73	72	74	24.6	20	19.9	21.3	32.5	14.2	12.2	15.7	22.5	21.8	19.7	17.8
2275172	PAT_00066836	0	0	50	69	2	1	73	67	68	53	42	45	41	39	83	59	77	60	73	78	18.2	22.2	32.5	21.9	40	26.8	7.5	16.1	8.4	22.5	13.3	9.4
2275172	PAT_00066955	0	0	50	54	2	2	73	71	60	89	67	93	58	73	64	56	45	77	73	77	17.3	3.1	19.5	1.4	30	11.1	9.4	16.6	26.7	5.8	9.8	8.1
2275172	PAT_00066977	0	0	50	50	2	2	73	65	64	38	18	73	49	32	50	52	70	54	69	78	14.6	23.1	58.3	10.9	29	34.5	22.6	22.2	10.3	18.4	11.7	9.5
2275172	PAT_00067242	0	0	50	52	2	1	73	93	83	76	34	82	53	47	78	37	61	71	66	82	4.5	12.7	44.9	8.5	19.1	23.8	10.2	35.1	25.8	17.6	14.7	8.6
2275172	PAT_00067258	0	0	50	40	2	2	73	73	89	71	61	72	64	66	74	63	58	60	73	76	2.4	11.9	36	9.3	17.2	19.1	13	13.5	21.1	20	13.2	12.6
2275172	PAT_00067349	0	0	50	58	2	1	73	54	70	73	40	83	41	44	67	53	38	36	57	74	16.5	7.6	35	5.2	41.2	22.2	12	16.6	25	29.3	16.5	8.6
2275172	PAT_00067433	0	0	50	73	2	2	73	52	76	59	48	59	67	46	70	55	48	52	53	48	7.2	17.1	23.5	13.1	15.5	20.3	11.5	22.5	35.8	17.3	18.4	20
2275172	PAT_00067588	0	0	50	70	2	1	73	68	66	74	76	79	65	68	81	44	60	55	53	60	9.1	7.8	18.3	6	11.2	11.4	5.2	23.2	22.4	16.9	18.5	17.8
2275172	PAT_00067645	0	0	50	43	2	2	73	86	70	70	63	96	48	66	92	96	58	70	70	70	11.3	12.1	24.6	1.3	39.2	17.2	2.2	0.7	32.4	14.6	14.3	13.8
2275172	PAT_00067674	0	0	50	60	2	2	73	59	64	60	54	89	53	53	71	52	51	62	66	66	16.2	15.2	29.8	2.7	41.1	22.5	9.1	18.5	36.6	16.1	14.2	13.8
2275172	PAT_00067702	0	0	50	53	2	2	73	82	60	79	32	88	39	47	56	46	66	52	58	68	15.3	7.7	45.3	4.9	30.2	19.6	17.5	22.7	14.7	18.3	15	12.7
2275172	PAT_00067749	0	0	50	59	2	2	73	76	67	90	44	86	53	69	64	40	40	75	74	73	10.9	4.1	37.7	4	23.5	13.2	14.6	28.4	39.6	13.8	14	12.9
2275172	PAT_00067754	0	0	50	60	2	1	73	76	77	48	42	80	56	39	76	60	71	53	56	60	7.3	23.5	43.3	11	24.3	34.8	8.6	20	20.9	23.4	22	20.5
2275172	PAT_00067766	0	0	50	53	2	1	73	72	69	83	64	97	56	72	66	54	56	63	67	74	12.8	7.6	27.6	0.8	30.6	15.9	15.6	24.5	35.4	19.9	16.3	13.5
2275172	PAT_00067781	0	0	50	49	2	2	73	78	60	60	48	82	51	56	69	70	84	59	51	58	16.3	18.4	40.7	8.3	36.8	26.1	11.3	10.6	7.6	26.7	25.3	18.6
2275172	PAT_00067799	0	0	50	53	2	2	73	70	74	81	68	75	75	88	91	49	53	82	82	78	6.4	4.3	12.8	5.6	7	3.1	2.2	34.1	28.3	6.1	7.3	7.6
2275172	PAT_00067890	0	0	50	56	2	1	73	81	81	56	36	72	57	42	80	72	65	65	65	56	4.8	17.1	27.8	9.9	16.1	25.6	6.7	19.7	21.9	14.1	13.2	15.1
2275172	PAT_00068024	0	0	50	76	2	2	73	53	72	62	40	69	59	46	65	51	58	55	60	67	9.8	22.7	38.6	14.3	23.4	36.7	19.4	20.3	22.7	21.9	18.8	17.4
2275172	PAT_00068056	0	0	50	50	2	1	73	58	76	74	52	99	53	62	81	61	62	66	63	67	8.5	9.8	28.4	0.2	30.2	18.3	4.7	18	31.6	19.2	19.3	17.9
2275172	PAT_00068074	0	0	50	51	2	2	73	55	83	72	64	70	65	76	55	42	38	70	67	57	4	9.9	23.4	8.8	12.5	13.2	19.1	36.9	40.4	12.4	13.9	14.6
2275172	PAT_00068166	0	0	50	51	2	2	73	91	87	70	39	72	28	48	79	81	53	54	49	44	4	18.3	29.3	12	28.3	25.8	5.7	5.3	14.5	18.3	22.3	21
2275172	PAT_00068187	0	0	50	64	2	1	73	71	85	78	48	87	65	72	70	54	52	70	69	76	3.5	6.3	23.9	3.2	10.7	10.6	13.5	36	28.3	16.9	11.9	7.7
2275172	PAT_00068327	0	0	50	54	2	2	73	66	61	66	63	73	54	84	58	63	55	57	56	61	24.1	15.9	15.1	15.3	32	8.5	21.7	18.6	30.1	15.8	14.9	12.8
2275172	PAT_00068389	0	0	50	58	2	1	73	59	82	77	55	67	63	74	67	47	65	79	76	77	4.5	10.4	28.2	9.6	16.2	13.5	11.4	27.5	15.4	11.4	12.6	12.3
2275172	PAT_00068422	0	0	50	59	2	2	73	55	64	77	60	84	50	75	65	67	50	56	77	80	15.2	10.9	26.5	5.8	34.6	15.9	13.7	15.7	22	22.1	10.4	6.9
2275172	PAT_00068520	0	0	50	27	2	2	73	68	56	73	58	85	52	66	64	62	61	73	79	87	19.2	11.5	29.6	7.4	35.3	17.8	14.1	15.7	22.5	14.4	9.7	6.3
2275172	PAT_00068566	0	0	50	51	2	2	73	52	87	69	45	77	83	60	47	59	56	70	62	50	2.5	10.5	25.3	4.7	5.6	14.3	32.3	35	28.5	18.9	17.8	18.5
2275172	PAT_00068581	0	0	50	57	2	1	73	69	76	78	56	75	68	68	55	50	49	66	61	48	9	11.6	37.5	10.6	15.2	16.6	28.7	36.2	30.9	13.6	15.1	18.6
2275172	PAT_00068628	0	0	50	55	2	2	73	67	67	78	56	72	63	68	69	46	37	60	61	63	11.9	5.6	26.3	7.3	22.3	12.3	11.3	26.9	40.3	13.9	12.1	12.2
2275172	PAT_00068779	0	0	50	88	2	1	73	83	74	74	60	79	54	64	88	49	66	78	71	77	9.3	7.1	27.7	6.5	20	13.4	2.7	40.8	21.6	14.1	13.8	11.6
2275172	PAT_00068804	0	0	50	77	2	2	73	63	71	59	38	87	50	46	52	50	72	74	81	87	9.5	17.9	36.9	6.5	29.3	24.6	18.4	30.9	22.5	13.1	8.6	4.3
2275172	PAT_00068938	0	0	50	80	2	2	73	80	81	73	60	81	64	78	72	57	50	67	71	80	6.9	9.2	33	6.1	15.6	12.5	11.6	17.4	22.3	15.6	12.6	8.2
2275172	PAT_00068985	0	0	50	38	2	2	73	76	80	99	32	97	47	68	83	80	53	38	29	42	5.6	0.2	29.4	0.7	20.1	12.6	4.7	7.1	19.2	28.8	29	20.7
2275172	PAT_00069026	0	0	50	43	2	2	73	65	71	84	52	82	57	76	94	52	44	78	85	88	10.5	7.7	30.2	8	19.7	10.7	1.9	20.3	36	6.9	3.9	2.7
2275172	PAT_00069055	0	0	50	56	2	1	73	91	61	80	52	96	52	59	74	65	66	66	70	72	15.3	7.7	30.9	1.1	34	18.6	9.6	18.7	30	21.2	17.2	15.1
2275172	PAT_00069413	0	0	50	108	2	1	73	60	67	79	42	78	46	55	93	79	74	58	61	65	12.1	13.8	50.9	11	28.9	26.7	1.8	5.1	12.3	28.9	22.9	18.1
2275172	PAT_00069424	0	0	50	42	2	1	73	65	97	62	43	75	59	50	56	49	56	50	67	71	0.7	17.9	43.8	10.4	17.1	27.2	14.5	20.8	16.9	21.4	16.6	16
2275172	PAT_00069470	0	0	50	38	2	2	73	83	55	85	59	72	53	77	68	57	53	87	87	87	19.5	4.8	26.4	8.7	28.5	11.1	10	19	29.8	5.5	5.5	5.1
2275172	PAT_00069478	0	0	50	63	2	2	73	62	57	74	45	80	50	53	70	65	66	58	74	72	18.3	13.7	44.3	9.2	34.5	28.1	11.7	14.5	16.8	28.1	16.6	14.9
2275172	PAT_00069833	0	0	50	61	2	1	73	66	66	54	47	77	50	45	100	72	54	44	58	63	16.1	17	27.7	9.2	44.2	23	0	9.1	22.8	22.2	17.8	16.9
2275172	PAT_00069899	0	0	50	61	2	1	73	66	66	67	50	83	41	54	75	62	36	25	49	66	17.1	13	32.3	5.8	44.4	24.7	9.7	15.4	21.8	33.6	20.2	14.8
2275172	PAT_00069931	0	0	50	46	2	1	73	74	60	70	28	76	46	58	44	40	61	70	73	76	13.2	14.9	57.9	9.6	27.5	23.7	20.2	39.5	23.6	14.9	12.5	11.4
2275172	PAT_00069967	0	0	50	49	2	1	73	70	76	61	26	77	54	51	50	42	73	54	68	73	10	16.2	54.3	10.3	24.3	23.8	23.4	30.1	9.1	21.1	16.4	12.6
2275172	PAT_00070013	0	0	50	41	2	1	73	65	66	74	29	86	31	58	73	55	26	36	47	63	13.1	8.7	43.3	4.6	36.5	19.4	9.8	18.2	44.5	28.9	24.5	19.9
2275172	PAT_00070467	0	0	50	67	2	2	73	77	73	77	51	86	59	54	78	70	50	65	77	78	9.5	5.5	28.3	3.4	26.3	17.6	6.4	11.2	39.2	15.4	9.9	9.4
2275172	PAT_00070576	0	0	50	66	2	1	73	81	78	91	51	93	61	66	65	60	64	65	63	66	7.6	2.7	23.4	2	17.9	10.5	13.4	8.6	13	20.7	19.1	14.7
2275172	PAT_00070633	0	0	50	71	2	1	73	95	66	81	61	80	45	78	62	57	45	65	75	80	10.1	11.1	27.8	7.4	35.9	15.6	16.2	27.9	28.9	15	12.2	10.5
2275172	PAT_00070645	0	0	50	54	2	1	73	63	75	57	49	65	60	57	66	66	93	48	58	61	6.4	16.6	40.1	11.8	18.1	21.2	14.8	15.4	1.9	28.3	23.5	22.6
2275172	PAT_00070687	0	0	50	66	2	2	73	68	86	78	55	86	56	70	50	52	67	68	73	75	3.4	11.2	33.9	5.5	23.7	17.6	21.4	20.3	13	15.5	12.7	12
2275172	PAT_00070804	0	0	50	36	2	1	73	58	81	59	56	84	66	56	94	75	59	58	66	62	8.6	16.6	27.9	3.7	30.4	21.4	1.4	13.1	17	19.9	18.6	18.6
2275172	PAT_00070869	0	0	50	57	2	2	73	77	81	71	44	80	61	66	65	65	56	73	73	73	4.6	13	39.9	7.3	17.3	19.3	12.8	14.7	21.3	12.9	13.1	13.1
2275172	PAT_00071248	0	0	50	61	2	1	73	67	70	57	60	61	53	72	56	52	57	75	75	59	14.1	14.9	17	14.8	19.6	9.5	32.2	40	30.8	9.8	8.2	14
2275172	PAT_00071651	0	0	50	59	2	1	73	60	86	53	30	71	58	30	91	66	54	68	65	64	2.8	13.9	31.2	7.5	17.5	20.7	2	17.8	29.4	18.5	18	17.6
2275172	PAT_00071774	0	0	50	61	2	2	73	68	77	64	55	72	59	59	81	66	51	67	67	57	6.9	14.4	40.8	9.3	17.8	19.7	7.8	13.9	34.4	19	19.2	19.4
2275172	PAT_00071921	0	0	50	73	2	2	73	76	68	91	55	77	55	91	54	41	47	94	99	100	17.6	2.6	27.2	9.3	27.8	2.1	26.3	32.4	35.5	1.4	0.2	0
2275172	PAT_00072027	0	0	50	51	2	1	73	58	88	82	65	87	76	82	60	45	51	77	77	97	2.7	7.2	21.9	3.8	8.1	8.8	16	23.3	25.8	8.3	5.2	1.1
2275172	PAT_00072127	0	0	50	54	2	2	73	78	67	86	63	84	52	57	95	44	53	82	83	86	11.6	3	19.7	4.1	25.6	11	1.4	25.4	20.3	5.9	5.1	3.8
2275172	PAT_00072356	0	0	50	54	2	1	73	70	73	70	58	75	79	68	57	61	44	38	40	44	12.3	12.9	21.9	12.3	10.4	13.8	23.1	37.8	33.3	23.5	22.1	20.5
2275172	PAT_00072459	0	0	50	54	2	2	73	61	66	77	59	66	58	73	82	83	52	78	85	78	18	9.3	24.2	12.5	33.8	12.2	6.3	3.8	26.4	11.4	8.1	7.5
2275172	PAT_00072577	0	0	50	66	2	2	73	67	66	68	46	76	46	62	48	67	39	62	76	76	13	15.4	37.5	8.6	34.2	21.4	24.3	14.5	28.1	15.6	12	12.7
2275172	PAT_00072722	0	0	50	55	2	1	73	62	74	76	48	83	52	60	80	61	76	59	61	65	5.9	9.2	36.4	5.5	17	17.1	6	16	16	18.8	16.7	14.1
2275172	PAT_00072802	0	0	50	45	2	2	73	81	93	96	49	97	86	72	97	95	70	69	70	84	1.2	1.5	20.4	0.6	4	8.4	0.8	1.4	9.4	15.6	8.5	3.8
2275172	PAT_00073029	0	0	50	51	2	1	73	82	76	44	34	76	43	39	41	44	75	41	52	54	9.8	26.8	60.9	12.1	35.5	39.6	26.9	28	14.1	25.4	23.4	22.1
2275172	PAT_00073179	0	0	50	59	2	1	73	79	72	60	29	66	42	56	61	52	56	77	84	96	11.6	14.9	28.1	12.8	18.7	16.9	24.5	33.8	31.1	10.6	7.3	1.4
2275172	PAT_00073789	0	0	50	51	2	2	73	76	69	73	65	71	68	75	68	49	59	64	86	88	10.8	10.3	20.6	9.9	12.6	10.8	14.9	24.7	27.2	16.4	6.7	3.6
2275172	PAT_00074705	0	0	50	54	2	2	73	76	68	35	22	50	36	39	74	45	64	50	76	63	17.4	23	33.2	19.5	28.5	25.5	13.2	20.6	13.4	19.5	13.7	17.2
2275172	PAT_00074766	0	0	50	58	2	2	73	87	71	62	58	71	54	60	59	61	53	53	70	67	9.5	20.8	31.6	13.2	34.4	24	17.5	20.9	21.7	26.8	17.1	19.7
2275172	PAT_00074917	0	0	50	51	2	2	73	75	71	63	53	68	60	61	48	52	64	69	71	63	8.7	17.3	37.9	11.6	22.9	24.4	21.5	28.9	16.1	15.5	13.3	13.5
2275172	PAT_00075122	0	0	50	42	2	1	73	62	87	73	47	88	62	63	63	59	43	60	66	72	2.9	10	35.4	3.4	16.9	16.7	11.3	16	33.3	15.2	13.9	12.9
2275172	PAT_00075153	0	0	50	72	2	1	73	73	83	74	51	81	60	70	52	52	70	63	59	66	4	10	36	5.3	14.6	14.7	17.4	19.2	11.3	20.5	19.4	16.1
2275172	PAT_00075211	0	0	50	74	2	2	73	87	87	69	60	79	82	62	70	51	53	77	63	69	2.6	12	21.5	6.6	7.8	17.3	12.7	29.5	31.1	9.2	10.5	11.8
2275172	PAT_00076663	0	0	50	61	2	2	73	63	92	81	37	91	82	65	72	53	53	56	73	79	2.5	6	27.8	3.3	7.3	11.3	10.9	20.7	35.1	15.7	13.4	10.1
2275172	PAT_00076672	0	0	50	75	2	1	73	51	65	83	55	84	59	60	47	43	50	49	59	65	14.6	6.1	29.2	6.3	20.5	20.5	21.5	21.8	23.5	24.4	22.4	21.6
2275172	PAT_00076678	0	0	50	49	2	2	73	51	78	80	66	77	71	75	58	55	49	72	73	76	6.2	9.1	22.9	6.6	11.5	14.6	13.3	38	36	11.8	10.4	10.1
2275172	PAT_00077116	0	0	50	66	2	1	73	63	69	55	63	60	50	61	59	82	60	63	51	47	10.4	18.4	26.3	13.8	30.5	20.3	14.9	4.2	26.1	20.4	22	23.8
2275172	PAT_00077191	0	0	50	62	2	2	73	66	62	51	44	78	51	42	97	66	62	78	66	71	15.5	18.9	36.9	7.8	36.4	27.9	0.5	16.3	24.5	10.7	11.4	10.6
2275172	PAT_00077558	0	0	50	58	2	2	73	66	79	83	47	89	53	70	69	65	77	73	72	78	7.7	7.5	32.4	4.3	21.3	12	12.9	11	7.6	13.8	12.7	10.4
2275172	PAT_00077769	0	0	50	68	2	1	73	77	59	95	52	80	55	79	63	68	67	63	78	84	18.8	2	30.1	7.6	29	7.7	11.4	15.3	20.7	18.4	12.6	8.3
2275172	PAT_00077956	0	0	50	59	2	1	73	90	83	83	60	84	64	64	59	49	49	56	57	59	6.3	5.9	24.5	4.8	16.1	13.3	19	33.5	32.6	23.3	21.8	19.4
2275172	PAT_00078416	0	0	50	67	2	1	73	75	78	72	48	81	64	65	57	42	68	61	68	64	6.4	9.1	25.6	6	12.1	12.1	18.9	31.5	14.8	20.2	18.7	16.6
2275172	PAT_00078585	0	0	50	57	2	2	73	73	56	78	30	78	42	46	85	55	69	66	73	74	20.2	12.2	59.5	12.4	32.8	23.3	6.3	20.5	19.6	18.3	11.7	8.2
2275172	PAT_00078743	0	0	50	30	2	2	73	91	70	81	30	78	40	51	74	62	66	35	50	63	14.7	6.5	39.7	8	27.7	17.9	10.8	11.8	14.4	28.6	19.5	14.6
2275172	PAT_00078753	0	0	50	59	2	2	73	64	69	72	43	80	55	46	58	51	67	42	63	69	11.7	8.3	28.6	5	27.1	18.6	15.1	23.2	19.9	28.8	20.6	16.5
2275172	PAT_00078867	0	0	50	20	2	1	73	81	66	59	61	80	58	62	90	67	68	70	70	78	16.3	15.9	28.3	3.6	45.8	20.8	2.4	10	14.8	10.6	13.7	9.7
2275172	PAT_00079884	0	0	50	34	2	2	73	79	81	82	63	79	82	81	70	73	71	59	71	78	5.7	8	21.7	7	5.8	9.4	12.7	21.2	17.3	22.4	14.9	9.4
2275172	PAT_00080518	0	0	50	26	2	2	73	75	55	76	62	61	63	65	76	69	40	72	74	76	23	5.8	22.9	13	36.3	14.3	6.9	11.5	37.3	11.1	10.1	8.2
2275172	PAT_00080623	0	0	50	37	2	1	73	84	63	66	54	60	45	60	60	73	57	55	65	62	14.4	15.8	31.3	12.9	42.3	23.2	13.3	10.2	19.3	22.8	19.4	20.2
2275172	PAT_00080644	0	0	50	52	2	2	73	83	87	66	52	78	73	57	75	43	54	62	64	69	3.4	11.5	29.7	6.4	11.4	16.3	6.2	38.3	26.2	21.6	19.3	15.7
2275172	PAT_00082296	0	0	50	106	2	2	73	77	98	35	32	67	47	22	48	37	40	64	92	74	0.3	24	39.9	9.7	19.9	34.8	21.6	33	26.7	13.4	2.6	8.2
2275172	PAT_00082415	0	0	50	58	2	1	73	59	88	56	37	74	44	47	65	53	42	59	52	67	2.5	15.7	28.4	8.1	15.9	21.7	14.1	28.7	33.8	17.7	18.8	9.3
2275172	PAT_00083051	0	0	50	63	2	2	73	83	97	78	45	93	71	59	63	52	77	35	49	57	0.7	9.8	41.6	2.5	10.7	18.5	16.9	23.2	9.1	36.7	24.2	20.2
2275172	PAT_00083679	0	0	50	73	2	2	73	97	87	73	53	82	54	69	86	69	66	60	66	69	3.2	10.6	30.2	5.8	21.8	16.1	4.6	23.9	15.8	20.5	16.2	16.6
2275172	PAT_00083981	0	0	50	26	2	2	73	74	58	82	59	63	57	57	93	57	79	63	68	68	23.2	8.1	29	14.1	41.8	20.8	2.6	14.5	7.3	18	15.7	14.5
2275172	PAT_00083987	0	0	50	81	2	2	73	70	83	51	40	73	54	42	69	72	57	34	37	39	5.3	21.8	55.6	11.5	27.4	32.3	14	17.5	25	43.2	33.4	28.5
2275172	PAT_00084154	0	0	50	52	2	1	73	60	91	55	52	89	51	59	49	59	59	73	71	72	3.5	13.5	24	2.1	28	17	20.2	39.7	28.3	15.4	14.7	14.9
2275172	PAT_00084203	0	0	50	49	2	2	73	80	84	81	42	78	59	64	70	43	65	61	65	72	4.8	10.8	44	7.7	19.5	19.9	12.7	32.6	15.4	16.3	13.4	12.3
2275172	PAT_00084248	0	0	50	82	2	2	73	78	58	49	35	68	42	42	59	44	52	47	47	77	20.1	18.1	45.3	13.5	32.4	24.6	25.9	34	26.8	20.9	17.5	10.1
2275172	PAT_00084561	0	0	50	74	2	2	73	69	58	76	55	70	49	73	70	58	59	67	62	50	15.6	8.3	16	10.6	22.6	7.9	14.9	22.8	22	14.2	11.6	15.4
2275172	PAT_00084719	0	0	50	74	2	1	73	60	68	66	39	75	49	58	65	43	90	32	42	44	12.4	13.8	52.7	10.9	22.7	21.7	16.4	28.2	2.1	35.2	23.8	23.8
2275172	PAT_00085148	0	0	50	89	2	2	73	75	70	90	43	86	55	71	80	69	61	64	85	94	13.3	3.8	31	6.1	22.6	8.5	5.1	10.6	17.8	17.1	6.2	2.4
2275172	PAT_00085236	0	0	50	52	2	1	73	69	90	46	34	67	39	40	47	39	65	63	49	59	4	20.1	32.7	10.9	44	25.6	12.6	32.6	27.9	19.7	21.2	19.1
2275172	PAT_00085307	0	0	50	43	2	2	73	76	82	73	52	79	63	71	59	46	46	71	77	73	5	12.4	42.4	7.2	18	17.5	16.7	28	36.5	9.6	7.7	10.9
2275172	PAT_00085388	0	0	50	29	2	1	73	73	67	45	32	49	62	42	43	48	56	58	60	50	13	24.3	31.1	19.5	15.3	30.8	18.2	33.7	37.2	27.1	23.9	24.8
2275172	PAT_00086102	0	0	50	65	2	2	73	67	63	80	53	78	53	61	67	45	45	51	65	79	18.4	6.8	24.3	9.2	30.3	12.9	12.2	22.2	29.1	20.7	12.3	4.4
2275172	PAT_00086312	0	0	50	51	2	1	73	65	80	82	49	84	61	74	63	47	64	45	72	69	6.4	8.4	26	6.6	11.2	11.7	17.7	25.8	12.3	24.5	14.1	17.7
2275172	PAT_00087554	0	0	50	73	2	1	73	68	82	84	55	86	73	83	55	46	58	82	87	100	7.1	5.9	17.1	5	8.8	6.9	20.6	31.7	25.6	9	5.6	0
2275172	PAT_00088005	0	0	50	67	2	1	73	64	76	70	51	82	64	70	48	45	56	52	58	53	8.5	9.8	32	5.1	19.6	13.4	19.6	38.2	31.1	22.6	18.6	18.1
2275172	PAT_00088109	0	0	50	43	2	1	73	97	73	67	41	83	42	54	65	44	49	56	65	67	9.4	15.1	43.6	5.5	31.7	23.3	16.9	22.4	25.7	20.3	18.1	17.7
2275172	PAT_00088809	0	0	50	77	2	2	73	63	76	65	48	76	57	55	84	57	68	68	75	62	7.8	9.1	22	7.2	14.7	12.8	5.9	24.5	21.6	16.8	13.7	14.3
2275172	PAT_00090710	0	0	50	68	2	2	73	88	61	82	74	97	70	74	58	50	45	70	66	68	7.5	8	16.2	0.6	17.4	14.4	27.7	35.7	32.4	14.3	14.1	11.5
2275172	PAT_00091793	0	0	50	49	2	1	73	77	77	57	29	77	35	33	58	63	32	35	68	72	6.5	19.7	70.4	9.9	29.4	32.6	14.9	12.3	29.7	32.2	18.4	15.9
2275172	PAT_00092064	0	0	50	28	2	2	73	64	69	82	66	95	58	77	77	62	56	73	76	77	16.4	7.4	25.4	1.7	36.9	13.9	7	20.1	28.3	14.6	12.1	11.6
2275172	PAT_00092151	0	0	50	75	2	2	73	66	84	74	54	84	69	68	61	71	46	34	40	63	4.2	9.8	30.3	6.4	10.9	13.6	17.9	12	19.5	32.8	27.5	17.9
2275172	PAT_00092371	0	0	50	37	2	2	73	95	59	85	43	85	38	62	72	65	59	92	86	87	12.2	7	42	5.2	24.2	17.9	10.6	16.6	23.2	4.5	5.8	5.3
2275172	PAT_00094196	0	0	50	53	2	2	73	59	84	69	50	77	67	60	60	57	58	52	70	76	4.7	11.7	33.2	7.1	12.4	16.3	15.8	23.1	16.5	19.4	13.3	12
2275172	PAT_00099035	0	0	50	27	2	2	73	64	69	68	60	81	55	71	69	86	68	64	76	76	11.6	9.6	26.2	5.8	23.9	13.5	11.7	5.7	8.6	16	11.8	11.5
2275172	PAT_00099050	0	0	50	42	2	1	73	79	85	82	54	82	63	71	61	52	56	79	82	86	3.8	8	34	6	13.9	14.5	16.7	42.8	29.5	10.4	9	6.9
2275172	PAT_00099094	0	0	50	69	2	1	73	77	93	58	42	75	64	55	67	40	44	35	68	70	1.2	19.3	40.8	7.8	20.6	26.1	15.3	33.4	28.9	24.7	15.9	15
2275172	PAT_00099215	0	0	50	26	2	2	73	72	74	39	44	81	65	47	89	68	61	63	52	53	8.8	19.4	26.3	6	22.2	21.9	3.2	19.7	26	17.4	18.7	17.5
2275172	PAT_00099244	0	0	50	64	2	2	73	64	65	67	57	57	67	68	72	54	57	72	67	74	11.2	11.5	28.6	12.9	11.7	13.3	9.3	21.7	19.3	13.2	12.4	9.7
2275172	PAT_00099389	0	0	50	65	2	2	73	62	75	89	56	86	57	73	89	67	71	72	77	81	10	5.1	23.9	5.6	20.5	9.3	3.9	15.1	15.7	11.8	9.2	7.2
2275172	PAT_00099455	0	0	50	63	2	2	73	67	83	83	47	82	46	76	63	55	63	68	74	73	4.4	9.7	39.9	7.4	22	14.3	15	25.4	20.8	15.2	11.2	12.2
2275172	PAT_00099596	0	0	50	53	2	2	73	78	71	75	44	74	62	61	73	87	60	31	31	58	11.7	7.6	21.7	8.9	17.6	10.2	8.8	4.4	14.7	31.8	27.7	17.8
2275172	PAT_00099713	0	0	50	57	2	2	73	76	80	65	36	75	69	47	68	61	72	64	72	60	5.8	11.7	34.2	7.7	10.9	18.9	11.7	16.4	9.7	19.1	16.5	16.8
2275172	PAT_00099759	0	0	50	39	2	2	73	54	79	50	40	59	71	43	47	56	52	57	56	66	7	18	42.1	11.3	17.3	26.6	22.8	40.5	33.4	17.1	16.4	15.3
2275172	PAT_00099909	0	0	50	39	2	1	73	98	64	50	29	63	30	40	57	32	53	60	66	64	18.4	20.9	27.1	17	31.7	26.5	20.4	28.8	19.3	19.2	12.2	9.6
2275172	PAT_00099936	0	0	50	27	2	1	73	51	70	99	53	95	54	64	50	58	55	56	69	75	14.6	0.2	27.1	1.2	31.7	13.6	18.5	15.4	24.8	18.3	15.3	13
2275172	PAT_00100048	0	0	50	33	2	2	73	78	68	71	46	78	50	63	57	46	51	61	68	73	11.7	12.6	32.5	7.3	30.2	18	18.2	31.1	28.1	13.2	12.5	12.8
2275172	PAT_00100488	0	0	50	41	2	2	73	52	82	74	31	86	64	50	63	55	56	59	65	66	5.3	12.1	52.8	6.9	18	22.3	12.6	28.9	25.2	22.3	18	16
2275172	PAT_00100732	0	0	50	42	2	1	73	73	75	84	52	98	66	63	72	61	57	30	36	65	10.4	9.1	26.8	0.3	17.4	22.1	9.4	17.9	13.7	33.8	25.4	16.9
PAT_00000035	2131056	0	0	55	69	1	2	73	100	61	29	57	42	47	44	32	33	25	35	34	68	10.8	27.5	44.5	17	29.2	31.9	30.6	35.5	55.3	34.8	24.4	9.2
PAT_00000035	2133983	0	0	55	66	1	2	73	84	61	51	39	61	44	17	66	68	61	68	57	66	16.8	14	31.6	13.9	21.6	39.9	11.7	10.9	19.7	12.2	13.9	13.8
PAT_00000035	2163990	0	0	55	67	1	2	73	61	62	57	54	94	58	55	67	64	64	69	74	72	17	15.7	40.3	1	26.2	30.1	13.1	19.1	24.7	14.4	12.9	9.6
PAT_00000035	2275172	0	0	55	51	1	2	73	73	60	63	59	73	57	60	68	48	67	68	75	79	12.6	13.9	33.4	7.4	19.9	22.6	11.7	14.7	17.7	21.6	7.8	8.5
PAT_00000035	PAT_00000035	1	1	55	56	1	1	73	57	91	99	74	100	79	75	100	63	55	46	53	80	2.1	0.3	12.6	0	6.3	11.2	0	12.6	23.4	26.8	17.7	5.3
PAT_00000035	PAT_00000052	0	1	55	56	1	1	73	77	54	74	37	93	42	46	46	71	70	72	90	78	16.8	7.6	42.2	1.1	27.4	27.8	18.8	13.4	16.8	15.6	4.5	6.6
PAT_00000035	PAT_00000078	0	0	55	44	1	1	73	78	56	65	32	72	47	27	74	59	48	45	64	67	21.6	11.7	44.8	9.9	30.4	43.8	7.9	13	20.8	25.8	11.6	15
PAT_00000035	PAT_00000146	0	0	55	71	1	1	73	68	36	81	34	47	26	38	34	45	42	46	61	75	27.9	10.7	27.6	21.8	27.4	29.7	36.9	26.1	28.1	25.1	12.1	10.1
PAT_00000035	PAT_00000148	0	0	55	34	1	1	73	67	88	91	53	93	61	55	72	75	49	57	50	69	2.9	4	30.9	1.4	16.6	19.5	10.4	8.5	29.8	22.4	14.6	8.7
PAT_00000035	PAT_00000246	0	0	55	45	1	1	73	55	73	62	65	84	65	53	59	64	43	45	87	75	12.6	13.1	27.5	6	18.7	36.6	14.8	12.8	22.6	21.9	3.2	10.3
PAT_00000035	PAT_00000386	0	0	55	83	1	2	73	90	54	88	50	73	53	60	73	42	45	59	77	82	18.8	3.3	25.5	9.5	21.4	24.1	9.5	31.2	23.9	17.8	8.5	3.1
PAT_00000035	PAT_00000416	0	0	55	71	1	1	73	77	59	50	39	87	47	41	68	81	89	70	48	100	24.8	20	50	3.2	44.1	35	12.4	6.7	2.8	17.1	12.8	0
PAT_00000035	PAT_00000510	0	0	55	46	1	2	73	53	78	74	41	80	59	70	76	80	77	39	66	72	10.3	10	34.4	6.5	20.7	17.7	8.8	8.5	9.4	29.2	12.7	10.4
PAT_00000035	PAT_00000513	0	0	55	49	1	1	73	85	58	65	36	86	41	56	52	83	66	47	68	68	28	15.4	42.5	3.4	48.3	26.6	16.2	7.3	18.6	29.2	10.9	15.8
PAT_00000035	PAT_00000612	0	0	55	40	1	1	73	56	57	72	55	89	56	54	57	60	65	78	64	60	19.3	10.6	45	2	28.8	32.2	19.5	21	15.4	17.1	15.5	12.8
PAT_00000035	PAT_00000702	0	0	55	55	1	2	73	67	76	64	59	85	72	35	54	39	35	34	44	63	10.1	11.6	27	2.6	16.4	44	21.3	41.5	49.5	44	20.4	12.4
PAT_00000035	PAT_00000784	0	0	55	28	1	2	73	69	58	69	31	63	57	41	56	74	70	58	81	84	21.7	8.1	48.3	11.3	30.1	34.2	14.1	9.5	11.6	17.5	6.4	5.5
PAT_00000035	PAT_00000841	0	0	55	30	1	2	73	79	61	68	50	92	53	54	97	56	47	40	63	71	21	16.2	56	2	35.5	32.5	0.9	21.3	24.3	39.6	16.3	11
PAT_00000035	PAT_00000883	0	0	55	70	1	2	73	75	59	66	64	54	61	59	39	37	35	62	49	59	19.1	12.8	21.8	16.7	18.8	30.2	52.1	46.2	52.6	15.4	29	18.2
PAT_00000035	PAT_00001055	0	0	55	82	1	2	73	64	84	35	52	79	67	42	48	61	51	38	71	67	4	18.3	30.2	5.5	14.7	32	18.8	20.2	22	22.6	8	11
PAT_00000035	PAT_00001071	0	0	55	23	1	2	73	59	57	71	49	64	52	54	58	85	77	66	85	59	31.1	10.9	40.2	16.6	44.8	25.6	18.9	4.5	7.2	14.1	9.5	17.9
PAT_00000035	PAT_00001379	0	0	55	45	1	1	73	86	63	71	47	81	50	37	59	52	51	48	57	60	20.9	9.4	42.2	8.2	30.8	39.9	24.7	40.3	43.9	37.3	17.4	13.4
PAT_00000035	PAT_00001548	0	0	55	78	1	1	73	73	52	71	31	63	37	27	65	56	51	56	84	69	21.7	9.8	38.3	11.5	28.9	37.2	12	18.7	21.9	20.6	5.6	11.8
PAT_00000035	PAT_00001584	0	0	55	38	1	1	73	67	58	42	37	53	41	41	36	37	45	59	58	67	23.2	25.4	52.3	19	35.7	41.5	34	29.4	27.8	12.6	17.5	19
PAT_00000035	PAT_00001634	0	0	55	76	1	2	73	84	64	59	51	69	59	45	65	41	40	66	62	65	22.4	14.8	44.4	13.2	30.5	32.3	23.3	33.1	29.8	15.7	21.6	21.2
PAT_00000035	PAT_00001855	0	0	55	66	1	1	73	54	82	47	65	80	85	32	77	49	43	33	71	58	4.5	13.8	13	5.4	4.9	35.8	8	35.2	51.8	31.4	8.3	11.1
PAT_00000035	PAT_00001942	0	0	55	38	1	2	73	81	59	84	53	81	57	58	65	63	62	39	68	67	22.8	5.4	48.1	5.9	32.3	26.9	14.2	15.3	12.4	25.2	11.6	14.5
PAT_00000035	PAT_00002012	0	0	55	41	1	1	73	92	42	90	24	84	37	36	54	54	61	75	81	61	20.7	4.9	41.8	5.3	28.8	30.8	24.4	25.7	25.8	16.9	3.1	11.3
PAT_00000035	PAT_00002167	0	0	55	50	1	1	73	65	65	54	50	85	59	44	35	43	52	60	82	78	19.8	16.7	46.6	5.2	31.3	33.5	28.7	18.7	32.7	24.4	6	8.5
PAT_00000035	PAT_00002316	0	0	55	19	1	1	73	99	79	54	42	77	68	49	40	65	60	54	60	68	7.4	20.9	52.3	8.8	20.1	34	32.6	18.4	33.5	26.8	12.7	9.3
PAT_00000035	PAT_00002399	0	0	55	78	1	1	73	89	63	50	23	71	52	26	68	48	50	66	99	77	16.1	15.2	39.3	9	25.5	40.4	15.6	32.8	28.1	18.4	0.2	7.5
PAT_00000035	PAT_00002446	0	0	55	50	1	2	73	63	64	58	39	100	44	44	65	57	59	65	92	79	16	14.7	50.7	0	35	28.6	13	17.3	20.5	16.4	2.6	7.8
PAT_00000035	PAT_00002460	0	0	55	45	1	2	73	77	44	65	49	70	37	51	63	50	40	63	77	78	16.9	19.3	50.1	8.6	38.6	29.3	11.7	22.5	37.2	24.2	12.3	6.7
PAT_00000035	PAT_00002622	0	0	55	32	1	1	73	75	48	62	36	83	36	44	30	33	58	61	77	79	16	19.2	50.1	5.9	39.3	30.9	33.1	38.5	35.7	22.5	7.1	3.5
PAT_00000035	PAT_00002646	0	0	55	78	1	2	73	80	54	59	34	61	35	36	65	52	72	71	95	69	29.8	12.5	53.6	15.9	45.3	33.2	17.5	20	10.4	13	0.8	11.9
PAT_00000035	PAT_00002704	0	0	55	22	1	1	73	73	46	43	37	77	44	55	72	61	79	43	55	62	22.3	19.6	42.2	8.3	30.2	30.5	9.7	17.3	7.1	26.8	18.5	19
PAT_00000035	PAT_00002831	0	0	55	19	1	1	73	79	49	83	57	73	53	49	60	76	50	54	78	75	20	7.9	20.9	11.8	20.9	29.8	16.3	7.8	18	21.5	9	11.7
PAT_00000035	PAT_00002948	0	0	55	57	1	2	73	80	57	52	32	60	41	35	63	77	68	58	93	56	22.1	15.9	51.3	12.6	34.2	41.2	12.9	6.9	11.6	18.4	1.5	15
PAT_00000035	PAT_00003030	0	0	55	75	1	1	73	85	72	69	39	98	61	44	35	48	51	59	67	73	10.6	6.3	35.7	0.3	20.2	30.1	22.1	17.4	27.3	25.8	14.1	8
PAT_00000035	PAT_00003058	0	0	55	30	1	1	73	70	55	71	42	62	55	53	54	77	74	37	67	65	24.3	9.8	53.7	9.9	35.8	27.8	17.7	11.7	8.1	25.2	10.1	13.1
PAT_00000035	PAT_00003190	0	0	55	51	1	1	73	75	36	65	17	68	28	36	46	38	49	56	71	54	27.4	12.5	54.9	13.2	37.8	32.9	37	41.3	35.5	22.5	5.5	18.2
PAT_00000035	PAT_00003333	0	0	55	65	1	2	73	82	53	74	55	58	54	58	52	71	65	55	81	56	28.7	10.1	46.9	15.5	38.7	27.2	20.8	8.2	14.9	22.6	6.7	14.3
PAT_00000035	PAT_00003373	0	0	55	82	1	2	73	76	79	73	54	83	57	47	61	61	49	42	48	53	6.4	10.1	33.2	3.8	18.9	28	12.8	17.2	34.5	29.1	18.4	16.3
PAT_00000035	PAT_00003762	0	0	55	67	1	2	73	70	71	53	39	89	43	43	73	75	56	55	77	93	13.2	20.5	49	3.2	38.5	33.1	10.2	15	38.2	27.4	9	2.6
PAT_00000035	PAT_00003835	0	0	55	52	1	1	73	86	62	48	35	67	52	37	68	52	46	46	68	76	23.3	17.6	61	10.7	37	36.6	13.5	22.7	34.3	23.2	10.9	7.9
PAT_00000035	PAT_00004156	0	0	55	78	1	2	73	55	90	67	78	94	77	45	72	52	53	63	82	100	2.2	9.4	13.9	1.2	8.8	27.9	7.2	23.2	19.6	15.6	5.6	0
PAT_00000035	PAT_00004241	0	0	55	80	1	1	73	69	63	70	52	89	55	51	73	46	51	60	81	91	18	9.7	42.9	3.6	28.5	36.3	10.8	29.6	33.6	23.5	6.2	2.9
PAT_00000035	PAT_00004621	0	0	55	60	1	1	73	80	76	41	32	99	48	28	39	48	48	36	56	91	11.3	19.9	56.3	0.2	28.8	41.8	30.3	19.1	21.4	30.1	14.7	2.1
PAT_00000035	PAT_00004638	0	0	55	70	1	2	73	63	62	75	59	100	59	63	89	57	50	67	62	85	11.9	9	31	0	19.8	24.6	2.3	26	31.8	14.8	9.5	3.9
PAT_00000035	PAT_00004658	0	0	55	50	1	2	73	89	74	67	49	80	65	43	66	70	46	39	46	58	8.2	11	26.2	4.7	15.3	42.1	10	12.9	26	28.6	18.7	19.6
PAT_00000035	PAT_00004717	0	0	55	78	1	1	73	80	27	75	33	52	36	35	54	49	45	53	76	48	23.8	7.5	30.8	13.9	29.6	27.7	32.5	46.3	41.6	26.1	5.5	19.1
PAT_00000035	PAT_00004780	0	0	55	61	1	1	73	69	80	60	28	100	61	38	56	58	50	56	72	81	8.9	15.7	48.6	0	22.1	33.5	13.1	30.3	32.2	23.8	10.2	6.6
PAT_00000035	PAT_00004866	0	0	55	83	1	2	73	82	49	78	33	80	39	40	53	50	45	43	47	49	17.5	7.8	39.5	4.7	27.1	31.2	33.8	34	34.9	30.2	19.1	15.4
PAT_00000035	PAT_00005091	0	0	55	65	1	1	73	84	40	59	54	61	54	42	48	63	60	61	79	76	24.5	12.7	36.3	10	29.6	31.8	22	25.4	37.1	25.5	6.4	8.7
PAT_00000035	PAT_00005118	0	0	55	45	1	2	73	63	58	61	49	88	57	55	70	51	48	50	75	82	21	17.9	46.2	2.9	36	29.2	10	23.9	27.1	24.8	7.3	5.3
PAT_00000035	PAT_00005257	0	0	55	38	1	1	73	68	84	79	50	100	61	63	71	50	57	52	50	66	4.9	8.4	34.7	0	17.4	22.1	11.6	20.4	20.4	28.6	19.2	11.5
PAT_00000035	PAT_00005656	0	0	55	57	1	2	73	67	72	78	50	91	57	56	46	62	51	55	90	84	7.5	7.2	27.9	1.6	16.8	23.9	20	14.2	28.6	23.1	3.5	5.8
PAT_00000035	PAT_00005684	0	0	55	62	1	2	73	80	67	55	46	80	63	49	87	74	58	57	82	69	15.1	16.7	45.6	3.6	26.6	27.8	3.6	6.9	20.5	24.3	6.2	10.7
PAT_00000035	PAT_00005931	0	0	55	54	1	2	73	63	61	63	44	91	55	45	74	67	72	51	59	67	18.5	12.3	49.3	2.5	29.7	35.1	7	12.2	11.9	30.4	12.2	13.7
PAT_00000035	PAT_00006017	0	0	55	34	1	1	73	60	56	86	55	74	56	63	30	48	58	67	70	59	20.1	5.3	30.2	11.3	24.3	29.5	29.7	19.7	20	11.8	7.9	18.8
PAT_00000035	PAT_00006070	0	0	55	50	1	2	73	92	29	59	33	74	36	53	60	62	61	54	62	54	29.5	17.9	55	12.1	39.6	31	18.9	18.3	26.3	23.2	17.5	19.6
PAT_00000035	PAT_00006073	0	0	55	68	1	1	73	69	58	82	57	47	54	52	49	58	59	48	84	53	21.2	4.4	29.3	16.5	24.8	23.8	29.7	37.2	36.8	24.6	5	14
PAT_00000035	PAT_00006106	0	0	55	69	1	2	73	52	62	67	35	79	42	36	53	52	62	62	95	60	23.8	11.3	50.8	8.1	39.9	30.5	28.6	29.7	22.3	18	1.3	12.1
PAT_00000035	PAT_00006134	0	0	55	57	1	1	73	73	87	76	76	90	78	53	58	61	59	56	80	61	3.4	7.6	11.2	2.3	8	26.6	15.7	33.4	32.1	21.1	4.2	18.2
PAT_00000035	PAT_00006462	0	0	55	43	1	1	73	71	82	63	54	93	66	54	53	69	69	57	85	66	7.7	14.3	40.2	2	19.1	25.9	17	13.4	8	19.2	4.2	10.2
PAT_00000035	PAT_00006471	0	0	55	59	1	2	73	74	64	70	42	73	59	35	64	49	57	45	58	56	16.5	11	35.1	6	23.8	34.9	17.2	33.9	41.1	34.6	14.4	15.5
PAT_00000035	PAT_00006873	0	0	55	59	1	1	73	68	58	59	43	53	55	53	50	67	54	67	69	63	27.9	11.9	45	22.6	34.6	27.6	30.2	19.6	26.2	16.3	10.5	21.7
PAT_00000035	PAT_00007101	0	0	55	72	1	1	73	72	87	71	62	87	79	37	45	46	59	66	74	73	2.7	6.9	14.7	2.7	6.8	26.4	23.2	23	20	19.2	10.4	11.3
PAT_00000035	PAT_00007132	0	0	55	38	1	1	73	66	61	47	33	74	35	34	43	70	63	67	84	83	27.3	21.6	46.9	6.3	52.8	35.4	27	11.9	19.3	16.8	5.9	3.9
PAT_00000035	PAT_00007163	0	0	55	37	1	2	73	88	36	72	33	82	36	57	91	60	57	89	95	72	24.1	12.2	49.6	5.5	33.9	29.1	2	13.7	15.6	4.4	1.4	8.5
PAT_00000035	PAT_00007288	0	0	55	53	1	2	73	91	55	72	38	100	41	42	56	75	64	58	73	73	19.9	12.7	53.1	0	34.5	38	16.6	11.4	21.8	28.9	9.9	11.1
PAT_00000035	PAT_00007459	0	0	55	35	1	2	73	64	56	65	58	86	54	61	86	60	60	63	73	83	21	19.5	40.2	4.5	40.1	27.5	4.4	18.1	32.2	26.3	12.7	6.8
PAT_00000035	PAT_00007729	0	0	55	53	1	1	73	97	84	78	62	79	74	35	90	56	86	74	80	85	6	7.1	17.4	5.6	10.7	31.3	3	20.2	5.2	14.9	9.3	6
PAT_00000035	PAT_00007752	0	0	55	63	1	1	73	74	78	88	62	88	73	63	100	61	72	61	89	85	7.3	4.5	15.5	3.3	9.9	25.2	0	16.4	11.1	18.6	4.1	4.6
PAT_00000035	PAT_00007907	0	0	55	86	1	2	73	59	66	66	32	75	56	38	81	77	43	46	83	83	16.2	8.4	44.8	6.9	25.7	33.5	6	8.4	30.8	26.4	4.6	6
PAT_00000035	PAT_00007934	0	0	55	73	1	2	73	82	82	59	54	85	66	46	63	65	52	38	56	76	4.9	16	35.3	3.8	16.9	28	14.5	14.4	24.3	28.2	15.5	8.1
PAT_00000035	PAT_00007961	0	0	55	83	1	2	73	63	69	39	33	75	57	32	43	65	56	71	68	78	10.7	28.5	57.3	8.2	25.5	45.8	21.5	13.7	21.1	15.3	17	10.4
PAT_00000035	PAT_00007977	0	0	55	42	1	1	73	57	88	81	41	96	76	40	60	65	72	50	78	82	4.9	5.6	26.3	0.8	11	27.9	16.4	20.9	9.8	18.2	7	4
PAT_00000035	PAT_00008047	0	0	55	54	1	2	73	95	55	67	55	58	55	50	63	42	44	46	65	51	23.2	11.2	36.1	13.2	29.1	30.4	19.4	38.7	39.9	35	17.6	19.1
PAT_00000035	PAT_00008106	0	0	55	44	1	1	73	61	59	71	58	83	58	63	46	74	56	45	62	64	18.3	15.3	43.2	3.5	31.8	25.5	17.7	7.4	42.1	27.9	12.8	15.5
PAT_00000035	PAT_00008183	0	0	55	28	1	2	73	91	57	81	52	70	53	46	76	60	49	52	65	81	28.7	7.8	50.3	11.5	41.7	31	10.4	18.3	22.2	23.9	13.9	8.1
PAT_00000035	PAT_00008241	0	0	55	45	1	2	73	50	75	59	42	87	52	48	51	56	49	49	83	80	10.3	18.9	52.9	3.6	31.8	30.5	15.8	17.1	40.7	27.9	4	7.1
PAT_00000035	PAT_00008291	0	0	55	75	1	2	73	91	56	80	54	81	55	59	85	50	36	37	53	65	21.6	7.6	45.2	6	31.3	25.3	3.7	20.7	52.1	37.2	16.9	15.9
PAT_00000035	PAT_00008294	0	0	55	43	1	1	73	66	42	50	33	93	37	40	40	26	42	68	74	84	16.6	16.3	67.6	1.5	39.5	33.1	23.7	36.1	41.1	22	14.2	5.3
PAT_00000035	PAT_00008433	0	0	55	49	1	1	73	77	57	70	55	54	48	53	90	75	70	70	64	52	27.7	11.7	46.2	14.9	38.6	29.2	2.5	8.4	14.8	21.2	12.7	20
PAT_00000035	PAT_00008476	0	0	55	86	1	2	73	72	60	78	49	64	56	42	81	50	47	41	59	75	20.1	4.6	39.9	10.5	27.6	27.6	5.8	34.4	26.4	35.7	12.9	5.7
PAT_00000035	PAT_00008501	0	0	55	54	1	1	73	65	47	56	28	88	28	42	63	51	38	37	59	60	17.4	20.9	56.4	2.3	32.8	37.9	15	24.6	41.6	29.9	9.5	12.8
PAT_00000035	PAT_00008514	0	0	55	45	1	1	73	59	47	71	50	70	43	34	43	47	43	45	61	54	13.5	7.4	27.4	6.9	19.2	35	31.5	42.3	40.4	29.9	13.6	18.7
PAT_00000035	PAT_00008532	0	0	55	34	1	1	73	62	80	50	39	100	45	36	64	62	59	57	56	58	4.4	17.5	36	0	19.8	37.4	14.5	13.2	36.3	26.3	12.9	13.3
PAT_00000035	PAT_00008683	0	0	55	52	1	1	73	80	54	71	39	69	45	43	56	55	63	53	69	79	26.9	9.9	59.1	10.1	40.1	32.5	25.6	20.3	18.9	18.3	9.9	6
PAT_00000035	PAT_00008955	0	0	55	43	1	2	73	78	67	83	53	88	58	56	58	53	41	44	57	52	16	6.3	34.1	4.1	24.2	26.2	28.5	35.6	37	26.4	17.9	17.8
PAT_00000035	PAT_00009160	0	0	55	24	1	2	73	88	72	61	53	75	59	52	71	63	43	46	78	96	10.8	18.6	41.1	8.6	31.4	28.8	10.1	13.4	34.8	29.9	8.2	0.6
PAT_00000035	PAT_00009439	0	0	55	63	1	1	73	71	64	78	50	93	59	59	41	65	54	52	66	67	17.6	8.9	41.1	2	26.4	22.4	31.8	18.9	38.3	24.1	12.8	17.8
PAT_00000035	PAT_00009454	0	0	55	93	1	2	73	91	60	54	45	53	53	41	67	67	60	48	69	65	18.2	16.4	26	17.2	21.1	36.3	12.4	13	14.7	23.9	9	13.5
PAT_00000035	PAT_00009486	0	0	55	41	1	1	73	60	45	54	45	73	43	37	64	62	50	60	66	82	24.7	16.5	49.5	8.4	34.7	45.6	18.8	29	37.1	26	11.6	7.8
PAT_00000035	PAT_00009546	0	0	55	43	1	1	73	85	40	52	17	72	33	39	47	47	48	41	56	66	28.9	15.3	54	12.1	39	35.1	24.4	32.2	34.5	30.8	10.6	14.2
PAT_00000035	PAT_00009984	0	0	55	39	1	2	73	73	56	94	52	63	55	67	44	59	66	47	82	57	23.3	2.9	39.4	13.5	29.9	17.2	28.8	20	30.7	28.7	6.6	14.4
PAT_00000035	PAT_00010120	0	0	55	29	1	2	73	67	58	69	51	94	52	56	79	54	44	45	64	73	24.4	12.9	47.7	1.4	39.1	28.6	7.5	22.3	33.3	33.6	12.6	10.9
PAT_00000035	PAT_00010297	0	0	55	48	1	1	73	70	69	82	25	86	39	38	71	55	55	48	81	88	15.6	6.5	44.2	5.1	28.1	30.3	15.7	21.9	31.4	24.8	4.6	4.1
PAT_00000035	PAT_00010651	0	0	55	35	1	1	73	92	82	77	64	83	72	58	45	50	55	43	56	76	6.1	10	15.3	4.2	10.6	30.3	27.9	23.2	40	29.3	14.6	7.6
PAT_00000035	PAT_00010741	0	0	55	73	1	2	73	72	57	38	35	47	44	41	52	59	41	55	57	56	23.7	21.1	41.1	20.7	30.6	40	30.5	31.2	33.7	21.4	22.1	22.4
PAT_00000035	PAT_00011195	0	0	55	50	1	2	73	78	90	42	36	89	43	40	70	65	56	50	51	78	4.8	20.6	55.8	2.4	27.9	36.2	8.5	19.2	36.2	26.5	9.5	4.9
PAT_00000035	PAT_00011281	0	0	55	92	1	2	73	62	55	75	35	56	51	58	57	63	43	44	52	61	25.8	9.2	46.9	18.4	33.1	27.9	21.3	30.5	39.6	27.4	22.5	19.7
PAT_00000035	PAT_00011350	0	0	55	40	1	2	73	89	73	65	46	82	63	38	65	52	42	45	67	57	8.8	10.6	32.3	4.3	18.9	38.9	17.3	33.1	36.3	25	8.6	15.6
PAT_00000035	PAT_00011400	0	0	55	34	1	2	73	72	69	84	47	90	64	53	90	63	57	46	53	61	14.7	5.3	34.3	3	22	26.4	3	10.9	39.9	31.7	18.7	15.2
PAT_00000035	PAT_00011458	0	0	55	50	1	1	73	61	93	64	54	98	67	47	62	63	66	53	78	75	1.9	15.8	25.3	0.3	11.4	50	16.3	21.9	20.2	24.2	8.7	5.6
PAT_00000035	PAT_00011487	0	0	55	60	1	2	73	62	68	64	49	76	54	59	88	47	51	52	69	77	14.5	19.6	44.4	6.3	37.3	29.8	2.9	24.9	23.6	31.6	11	9.3
PAT_00000035	PAT_00011505	0	0	55	73	1	1	73	59	56	85	39	74	47	45	64	58	58	61	98	68	22.4	4.7	47.2	9.6	32.1	32.5	14.9	36.4	34.4	24.4	0.5	8.5
PAT_00000035	PAT_00011557	0	0	55	47	1	1	73	89	50	60	22	87	37	42	38	42	58	60	83	80	18.1	14.5	46.8	3	30.8	35.8	33.2	45	39.8	27.1	7.5	7.4
PAT_00000035	PAT_00011652	0	0	55	40	1	1	73	85	88	55	46	72	56	51	48	69	60	57	70	90	2.8	22.9	50.3	7.2	24.1	36.1	21.8	11.8	35.9	29.9	12.1	2.2
PAT_00000035	PAT_00011774	0	0	55	56	1	1	73	69	68	86	49	80	60	42	81	46	47	57	64	92	9.1	6.8	25.1	3.8	15.2	37	6.7	31	36.6	23.6	10.2	1.4
PAT_00000035	PAT_00011811	0	0	55	65	1	1	73	74	63	65	46	54	55	48	66	42	45	56	83	53	21.2	13.4	34.4	18.9	27.1	25.5	13.9	32.1	29	18.5	3.9	16.8
PAT_00000035	PAT_00011827	0	0	55	64	1	2	73	69	38	62	53	75	52	45	41	47	61	69	77	60	20.3	12.9	39.7	5.3	27.7	30.1	40.4	36.5	31.3	19	4.1	12.5
PAT_00000035	PAT_00012055	0	0	55	62	1	2	73	64	58	84	55	66	57	61	47	80	53	41	96	57	27.1	7.4	41.6	14.3	37.3	24.8	24.4	7.2	32.2	28.4	0.6	15.2
PAT_00000035	PAT_00012197	0	0	55	69	1	1	73	61	64	71	33	68	54	42	63	65	68	74	79	85	19.9	6.9	43.5	12.7	28.1	30.9	14.9	17.4	18.3	12.3	9.3	6.1
PAT_00000035	PAT_00012266	0	0	55	53	1	2	73	67	56	69	43	83	46	49	75	48	43	43	69	75	25.5	11.6	49.6	5.7	39.7	28.5	9.7	23	26	29	12	7
PAT_00000035	PAT_00012546	0	0	55	69	1	1	73	67	66	49	38	99	48	39	64	80	62	54	73	93	15.5	19.1	55.5	0.2	31.7	40.9	13.5	10.1	26.2	23.1	8.6	1.9
PAT_00000035	PAT_00012577	0	0	55	66	1	1	73	75	61	34	26	83	29	21	34	46	59	56	72	76	21.6	24.9	55.7	3.8	47.3	39.5	28.3	27.6	30.1	20.7	8	6.6
PAT_00000035	PAT_00012621	0	0	55	67	1	2	73	57	59	84	53	90	55	46	50	61	65	48	63	61	19.5	6.7	39.9	2.5	28.2	35	23.4	28.8	33.3	26.1	12.4	15
PAT_00000035	PAT_00012645	0	0	55	56	1	2	73	70	56	68	37	67	41	43	77	55	47	51	67	50	28.7	10.7	51	9.6	44.8	31.8	10.1	15.2	41.5	28.8	10.4	19.1
PAT_00000035	PAT_00012646	0	0	55	45	1	2	73	58	59	72	47	99	46	54	84	96	45	46	70	76	24.5	13.2	44	0.4	40.9	26.4	3.8	1	35.3	27.2	8.2	8.4
PAT_00000035	PAT_00012687	0	0	55	68	1	1	73	59	74	95	56	88	56	44	98	42	36	43	47	68	9.4	1.1	25.4	2.7	16.5	20.9	0.7	33.9	43	32	19.3	15.4
PAT_00000035	PAT_00012854	0	0	55	45	1	1	73	57	83	55	30	85	57	16	38	48	30	25	48	84	7.5	13	32.3	3.1	16.9	41.3	21.5	16.9	24	32.7	19.1	6.4
PAT_00000035	PAT_00012902	0	0	55	68	1	1	73	70	60	70	47	79	52	46	38	42	37	58	73	63	20.5	11.6	42	8.9	29.5	39.5	40	32	37.1	19.8	5.7	17.3
PAT_00000035	PAT_00012984	0	0	55	55	1	1	73	53	46	75	54	49	54	43	65	75	60	52	75	53	28.4	6.8	42.3	20.5	33.1	29.6	15.8	8.5	14	24.1	10	18.8
PAT_00000035	PAT_00013023	0	0	55	73	1	2	73	76	63	59	71	59	67	70	70	65	56	68	80	69	18.8	16.9	13.3	18.3	17.2	12.6	9.8	18.6	17.8	16.7	11.3	16.7
PAT_00000035	PAT_00013074	0	0	55	43	1	2	73	62	65	75	54	79	56	52	51	37	47	62	48	67	20.4	7.9	43.5	9.1	30.6	38.6	24.5	26	25.8	29.7	19.3	14.5
PAT_00000035	PAT_00013464	0	0	55	67	1	1	73	54	86	70	55	88	62	57	65	55	43	53	74	76	3.6	10.4	25.8	2.6	13.9	23.7	9.5	28.9	39.7	20.3	8.1	7.8
PAT_00000035	PAT_00013487	0	0	55	73	1	1	73	74	62	41	34	87	39	29	56	82	59	50	57	86	19.3	24.2	54.4	2.7	42.2	38.6	13	6	24.3	21.2	11.5	2.6
PAT_00000035	PAT_00013549	0	0	55	56	1	1	73	81	62	54	52	98	54	56	65	60	81	87	86	84	19	19.8	52.6	0.4	38.2	31.9	10.8	20.5	6.4	7	3.1	3.8
PAT_00000035	PAT_00013714	0	0	55	54	1	2	73	91	59	71	55	77	57	58	57	43	53	55	81	72	22.7	12.2	46.5	3.9	34	26.9	10.3	28.5	30.1	25.7	4.5	12.5
PAT_00000035	PAT_00013768	0	0	55	53	1	1	73	59	67	41	30	95	56	41	71	80	68	54	92	83	14.9	16.9	51.4	1	28.5	34.5	9	8	20.4	22.4	1.7	6.1
PAT_00000035	PAT_00013854	0	0	55	25	1	1	73	66	19	70	21	45	14	40	47	32	37	48	66	61	28	11.5	35.3	15.5	31.5	30.6	26.3	41.2	40.7	29.8	14.7	20.6
PAT_00000035	PAT_00014104	0	0	55	69	1	2	73	64	78	64	30	77	45	44	47	46	64	71	86	57	11.7	10.2	39.7	5.8	21.6	25.8	21	19.7	20.9	15.7	4	11.8
PAT_00000035	PAT_00014148	0	0	55	43	1	2	73	80	62	63	52	100	57	52	73	68	51	48	69	62	17.1	13.7	44.6	0	27.8	32.2	8.1	13.7	39.8	25.2	9.5	15.4
PAT_00000035	PAT_00014387	0	0	55	61	1	1	73	54	46	80	53	59	41	50	50	44	47	49	87	56	18.2	4.6	24.5	10.5	21.6	26.5	20.2	27	38.8	24.9	2.2	14.1
PAT_00000035	PAT_00014393	0	0	55	56	1	2	73	67	73	61	60	80	68	60	62	75	66	58	49	65	11.7	17.8	42.5	6.3	24.3	26.5	10.5	7.8	20.3	25.2	15.9	14
PAT_00000035	PAT_00014461	0	0	55	72	1	2	73	79	56	83	57	55	57	57	60	65	63	63	75	52	26.5	4.2	38.4	19.8	31	24.4	18.1	19.8	20.8	17.7	10.4	18.4
PAT_00000035	PAT_00014525	0	0	55	65	1	1	73	96	64	52	41	56	57	39	68	73	66	65	77	82	20.8	14.3	48.9	15.5	31.3	33	11.4	12.2	18.5	15.6	12	8.2
PAT_00000035	PAT_00014662	0	0	55	56	1	1	73	68	79	60	37	72	71	31	37	42	46	71	78	54	7.4	10.4	23.6	6.2	13	29.8	27	24.2	29	17.2	6.2	16.3
PAT_00000035	PAT_00014709	0	0	55	58	1	1	73	64	61	64	50	90	55	54	91	52	68	63	68	66	23.9	16.1	46.2	2.5	38.2	29	1.7	21.4	12.2	13.5	10.3	16.4
PAT_00000035	PAT_00014982	0	0	55	48	1	1	73	77	40	72	28	61	32	49	62	48	36	39	70	65	23.4	10.4	35.5	13.3	28.5	36.2	15.8	29.2	34.8	28.7	7	13.9
PAT_00000035	PAT_00015010	0	0	55	62	1	1	73	97	46	65	42	54	41	46	63	69	65	67	49	48	30	16.4	43.1	20.6	37	37.7	20.5	24.3	25.6	13.7	21.4	20.6
PAT_00000035	PAT_00015616	0	0	55	49	1	2	73	64	63	70	36	77	59	36	64	60	44	42	62	70	13.1	10.4	28.7	6.7	17.1	40	17.6	24.7	35.7	33.5	15.6	16.2
PAT_00000035	PAT_00015674	0	0	55	63	1	2	73	58	95	52	57	76	56	62	44	58	58	72	80	62	1.3	18.8	34.3	10.3	23.7	22	19	22.8	31.1	18.4	7.6	10.6
PAT_00000035	PAT_00015835	0	0	55	61	1	2	73	78	61	67	58	84	69	43	49	62	59	56	88	87	14.2	14.2	30.5	4	18.5	41.3	24.6	27	31.3	28.1	3	2.3
PAT_00000035	PAT_00016111	0	0	55	82	1	2	73	78	56	95	51	60	52	58	52	61	55	44	43	49	21.1	0.8	32.7	14.1	25.9	22.1	25.1	30.8	33.3	27.4	15.4	19
PAT_00000035	PAT_00016508	0	0	55	62	1	1	73	82	92	77	69	91	86	47	74	62	58	58	83	53	2	6.8	9	2.6	2.8	23.4	7.6	21.5	32	23.6	5.7	16
PAT_00000035	PAT_00016559	0	0	55	48	1	1	73	60	65	78	47	84	50	48	41	58	77	63	93	68	19.6	7.6	42.6	6.3	30.3	32.2	20.9	17.2	12	23.9	2.3	8.9
PAT_00000035	PAT_00016572	0	0	55	54	1	1	73	59	99	78	51	93	66	52	83	56	74	71	67	92	0.2	7.9	27.5	1.8	10.4	24.2	6	21.4	12.4	18	16.4	1.4
PAT_00000035	PAT_00017156	0	0	55	64	1	1	73	60	83	63	54	97	58	54	91	45	44	54	85	100	4.3	15.5	40.1	0.6	20.8	28.9	1.9	26.7	30	21.6	4.6	0
PAT_00000035	PAT_00017609	0	0	55	58	1	1	73	75	80	84	57	100	59	58	36	49	60	61	69	83	3.6	5.7	26.5	0	17.4	28.9	27.4	37.3	38.5	27.1	13	4
PAT_00000035	PAT_00017979	0	0	55	46	1	1	73	94	66	56	52	68	40	53	53	56	34	45	48	66	8	14.5	27.2	6.1	19.8	32.8	10.7	30.1	46.8	30.2	19.9	9.1
PAT_00000035	PAT_00018420	0	0	55	71	1	1	73	89	60	81	35	92	42	35	72	61	63	66	98	88	15.2	4.3	38.2	1.5	25.7	33.5	8.5	16.1	15.1	16.2	0.4	1.9
PAT_00000035	PAT_00018656	0	0	55	78	1	1	73	53	51	70	57	63	56	58	35	36	44	43	42	43	21.8	10	39.2	8.6	29	29.7	24.6	26.2	27.8	30	29.6	24.6
PAT_00000035	PAT_00018721	0	0	55	51	1	1	73	63	62	76	47	78	60	49	54	40	37	53	55	72	20.8	8	44.4	7.7	29.4	30.3	49.1	48	39.2	31.4	22.6	13.4
PAT_00000035	PAT_00018993	0	0	55	55	1	1	73	79	80	78	72	97	72	57	74	57	47	39	50	68	8.3	6.7	19	0.7	13.1	27	7.6	36.7	42.5	30.5	13.7	10.2
PAT_00000035	PAT_00019010	0	0	55	77	1	2	73	75	88	45	46	94	68	32	39	62	71	56	81	79	3.9	16.3	28.9	1.3	12.6	33.1	20	21.5	14.5	15.7	5.2	6.5
PAT_00000035	PAT_00023190	0	0	55	82	1	1	73	65	62	50	36	97	52	38	50	86	53	53	60	53	17.2	16.1	53.7	0.4	30.7	33.9	18.6	3.9	35.5	28.9	13.1	14.7
[truncated: 209,601 more rows]
